# Supplementary material for: HIF1α inhibition facilitates Leflunomide-AHR-CRP signaling to attenuate bone erosion in CRP-aberrant rheumatoid arthritis
Source: Nat Commun. 2019 Oct 8;10:4579. doi: 10.1038/s41467-019-12163-z (PMC6783548; doi:10.1038/s41467-019-12163-z)
Supplement: Supplementary file 4 — Source Data [file 41467_2019_12163_MOESM4_ESM.xlsx]

## Sheet: Fig. 1
Fig. 1b							Fig. 1c																				Fig. 1e						Fig. 1f														Fig. 1f
PBE-			PBE+				DHODH activity in T lymphocytes					DHODH activity in B lymphocytes					Proliferation of T lymphocytes					Proliferation of B lymphocytes					Serum CRP			Serum TRAP			Serum CRP							Serum TRAP							CRP	TRAP
0 M	6 M	12 M	0 M	6 M	12 M		PBE- BL	PBE- 12 M	PBE+ BL	PBE+ 12 M		PBE- BL	PBE- 12 M	PBE+ BL	PBE+ 12 M		PBE- BL	PBE- 12 M	PBE+ BL	PBE+ 12 M		PBE- BL	PBE- 12 M	PBE+ BL	PBE+ 12 M		PBE-	PBE+		PBE-	PBE+		CRPL 0 M	CRPL 6 M	CRPL 12 M	CRPH 0 M	CRPH 6 M	CRPH 12 M		CRPL 0 M	CRPL 6 M	CRPL 12 M	CRPH 0 M	CRPH 6 M	CRPH 12 M
0.3066	-0.0427	-0.1816	-0.3312	0.3822	1.6297		1.0289	0.3237	1.2924	0.3537		0.7819	0.3395	1.0083	0.5511		1.0442	0.4416	0.9341	0.2974		1.1314	0.3942	0.9436	0.1172		27.1171	38.8497		5.8794	6.463		3.1219	-0.8936	-12.4773	3.6678	12.8165	17.6593		-0.7748	-5.7513	-9.0937	0.534	8.2	12.172		17.6593	12.172
0.0214	0.0541	0.121	0.0549	0.4247	1.462		1.1665	0.7142	1.102	0.3688		1.0074	0.5399	0.9453	0.4036		0.8791	0.3669	0.7171	0.4503		1.0129	0.463	0.9293	0.6813		31.3917	54.4427		6.4185	8.1187		0.9862	3.4824	-9.9317	6.064	11.7668	17.6087		-5.9686	-1.6588	-9.2559	-3.0005	10.9973	16.6704		17.6087	16.6704
0.1723	-0.1009	0.1921	-0.1002	0.4677	1.4786		1.0182	0.4507	1.033	0.1913		1.0388	0.4166	0.9167	0.4185		0.8699	0.4816	0.8116	0.5726		1.1054	0.3999	0.7498	0.6169		15.3607	52.8407		8.2854	8.5863		2.0328	-4.6143	-8.361	2.427	12.7049	10.4627		-1.8393	-4.4324	-7.409	-4.7259	11.0475	9.9644		10.4627	9.9644
0.0527	0.1069	0.2446	-0.2984	0.9098	1.5183		0.8845	0.4865	1.2362	0.2969		0.8395	0.2627	0.7166	0.4268		1.0274	0.4721	0.7648	0.5678		1.2814	0.3313	0.7647	0.4582		20.878	44.3478		6.4556	12.7052		3.454	-5.4152	-12.8446	-3.6567	0.4175	28.551		1.0488	-5.4374	-13.8113	-1.8982	3.6789	30.8986		28.551	30.8986
-0.2842	0.221	0.4795	-0.215	0.7113	1.3763		1.0157	0.5738	1.1123	0.4224		0.9822	0.3801	0.8623	0.5527		0.9169	0.5518	0.9551	0.4961		1.1625	0.4834	0.978	0.6529		25.606	72.4379		5.2518	8.6654		3.2091	0.0589	-9.3121	1.3581	8.7171	4.23		3.4895	-3.5872	-10.9609	5.1622	10.9248	10.1106		4.23	10.1106
-0.1654	0.4078	0.305	0.0584	0.2112	0.9268		0.9782	0.5078	1.0081	0.3988		0.6978	0.377	0.9879	0.4151		0.7224	0.6262	0.6002	0.5413		1.0302	0.5163	0.962	0.562		19.0704	33.9381		7.009	8.2337		1.1673	-2.8522	-13.2049	2.192	7.1033	24.1809		4.2522	-2.294	-13.5348	-1.9575	6.0769	17.8596		24.1809	17.8596
-0.0939	0.2308	0.2646	-0.2735	0.5335	0.7842		0.8727	0.5203	1.1187	0.4701		0.7652	0.1451	0.9676	0.2758		0.9751	0.4148	1.0235	0.6316		1.0774	0.5845	0.6883	0.3015		24.329	63.5805		7.42	10.408		3.0059	-4.3461	-13.043	5.9093	11.1506	22.8587		3.1103	-4.6014	-8.9188	-8.2395	5.1641	19.3964		22.8587	19.3964
-0.0747	0.1764	0.3973	-0.5468	0.7269	1.1269		0.8667	0.4098	1.0325	0.4679		0.7281	0.4256	1.1272	0.3295		0.9918	0.5587	1.0222	0.556		1.1426	0.7272	0.9767	0.3608		30.3245	52.7772		6.9716	10.8269		-1.4252	-4.9938	-4.7497	-3.7537	18.957	29.1546		2.8977	-8.3058	-15.341	-3.6526	6.0104	32.6469		29.1546	32.6469
-0.3222	0.3803	0.4346	-0.1739	0.6383	0.7827		0.947	0.4723	1.1457	0.4435		0.9667	0.439	1.0524	0.4589		0.9912	0.5526	1.0668	0.6878		1.2784	0.5953	1.008	0.6513		27.1224	54.135		5.9359	8.494		-2.1032	-3.5874	-12.0157	-2.9469	3.5384	36.346		1.9739	-4.3229	-17.2764	-0.9682	8.6183	38.9539		36.346	38.9539
-0.2939	0.1621	0.2926	-0.0368	0.2697	0.6791		0.9179	0.2676	0.935	0.4978		0.9758	0.5485	1.0215	0.3744		1.2174	0.2928	1.2113	0.4853		0.9046	0.5591	1.0383	0.4008		28.0307	58.9014		6.7044	8.2585		-1.0521	0.9444	-17.8832	-4.9672	2.4187	30.0182		-0.1785	-4.0085	-17.2913	-0.3161	5.8554	28.0444		30.0182	28.0444
-0.0223	0.4584	0.1261	-0.079	0.5547	0.9327		0.8081	0.4705	0.8534	0.6508		0.9453	0.5386	1.0921	0.1847		1.0719	0.4933	1.1551	0.5316		0.8792	0.6543	1.3273	0.3781		38.8757	44.9744		6.3846	9.4981		-5.3055	-9.0954	-19.4871	-4.5243	6.904	30.3158		-1.5592	-4.3093	-13.132	0.7428	2.6384	14.0035		30.3158	14.0035
-0.0631	0.1432	0.3278	0.0174	0.5041	1.1786		0.9083	0.3421	0.8411	0.5435		1.025	0.4576	1.2337	0.3858		1.0275	0.3988	1.0545	0.3909		0.8344	0.6605	1.1989	0.2954		28.8532	24.6285		5.5128	9.3496		-4.6049	-8.4423	-18.2586	-5.3171	7.5012	23.5855		-1.1665	-7.3528	-14.1637	2.3721	5.5205	25.3043		23.5855	25.3043
-0.5096	-0.2736	0.1934	0.0875	0.4744	1.2338		0.979	0.2612	0.8335	0.4616		1.0337	0.6153	1.1222	0.4451		1.1023	0.5586	1.0971	0.5036		0.8959	0.5515	1.0043	0.462		17.5532	61.9064		6.1744	9.6466		-4.4778	-10.9995	-10.0632	-2.0273	5.061	27.6518		-2.0757	-7.9105	-20.147	1.0313	7.4857	25.8996		27.6518	25.8996
-0.091	0.2178	0.2837	0.0247	0.3634	1.2757		1.0001	0.3058	0.8015	0.5113		1.0326	0.6164	1.02	0.4716		1.2014	0.3386	1.1717	0.3927		0.8896	0.4466	1.071	0.4285		29.5079	64.2194		4.9717	11.2444		-2.2381	-8.8186	-16.5596	-8.8646	0.1801	31.8203		10.3466	-6.6912	-16.905	0.4576	6.6327	26.4804		31.8203	26.4804
0.0052	-0.0867	0.0472	0.3219	0.244	1.7537		1.0915	0.4784	0.9466	0.5626		1.1205	0.6162	1.0988	0.6043		1.1024	0.3365	1.1665	0.3141		0.8471	0.5485	1.1888	0.1678		30.0956	58.2897		4.6308	6.8726		-1.0673	-7.6378	-22.9802	-4.6737	5.9671	30.6924		-1.8926	-7.0523	-13.8706	5.6191	3.6542	27.2461		30.6924	27.2461
0.043	-0.1074	-0.0314	0.5869	0.1807	1.3471		1.0798	0.2786	0.9193	0.471		1.2316	0.4867	1.151	0.5422		0.8918	0.4005	0.9536	0.3626		0.7129	0.5088	1.1231	0.4418		35.1439	54.3671		4.9336	6.5984		-2.7228	-14.768	-17.1555	-1.3548	7.9723	35.7976		-4.2276	-10.2529	-12.9713	6.2268	8.5467	19.6471		35.7976	19.6471
0.4664	-0.1374	0.1175	0.3923	0.3737	1.3506		1.0312	0.1529	1.0311	0.3602		1.1059	0.4972	1.008	0.4895		1.0835	0.3142	1.1398	0.5693		0.887	0.5335	1.4287	0.4807		19.506	53.3966		7.2397	7.7627		-7.4214	-12.0512	-14.7945	-0.5823	8.4632	13.0651		-3.2458	-8.0667	-11.8497	0.5538	8.5281	17.5661		13.0651	17.5661
0.2478	-0.1862	-0.101	0.461	0.1148	1.9604		1.1049	0.3329	1.0255	0.4985		1.0427	0.5982	1.3215	0.4937		1.1209	0.4112	0.9616	0.3226		0.9753	0.5752	1.1298	0.5284		17.9331	48.7373		5.1839	8.0897		-0.4038	-6.288	-14.1719	-0.172	13.65	16.1355		-1.1051	-5.9653	-4.2493	3.3141	8.8577	21.0908		16.1355	21.0908
0.0207	-0.0551	-0.0847	0.1149	0.1224	1.9117		1.2111	0.387	1.0636	0.3487		1.1323	0.2428	0.954	0.67		0.9018	0.4618	0.9137	0.2016		0.9078	0.3639	0.9335	0.6272		21.1406	31.2073		3.8238	6.7338		0.0108	-6.6537	-11.813	11.155	10.4295	34.4429		-1.7995	-6.5705	-11.5786	2.0342	14.9889	33.4861		34.4429	33.4861
0.1074	0.0625	-0.0084	0.3183	0.0353	1.5892		1.0998	0.3826	1.303	0.3929		1.1763	0.3186	0.8993	0.6435		0.9477	0.5996	0.9674	0.3835		0.6678	0.3484	0.9524	0.5062		17.482	50.9926		5.0687	5.5882		2.0402	6.5583	-6.4468	1.1096	8.8879	18.0132		-4.6534	-3.9775	-10.8995	2.9008	13.3935	25.0442		18.0132	25.0442
0.2705	0.0929	0.1297	0.1911	0.407	0.8876		1.231	0.5545	1.0603	0.3462		0.9195	0.3661	0.957	0.474		0.9752	0.5496	1.1283	0.4381		0.9893	0.4384	1.0264	0.6544		15.5498	60.6217		5.784	7.0403		7.9025	-3.2696	-13.0559	0.3656	12.1466	17.1425		-5.3205	-5.3728	-9.0573	-0.5466	10.5393	12.4914		17.1425	12.4914
0.1729	0.4767	0.1362	0.1679	0.4251	1.5559		1.0775	0.4941	1.0898	0.3259		1.0209	0.4001	0.9814	0.4348		0.8904	0.4811	0.7929	0.4186		1.0098	0.4063	0.9305	0.7112		29.9394	58.2375		5.7146	7.7521		3.8233	-7.9209	-13.2271	6.0826	15.193	12.6296		0.0829	-4.411	-7.74	9.314	9.4087	9.0683		12.6296	9.0683
0.32	0.1491	0.0997	0.5756	0.5563	1.5858		1.1126	0.4093	1.1662	0.2495		1.0388	0.3175	0.8662	0.5637		0.9455	0.6197	0.789	0.5562		1.0456	0.2833	0.7822	0.5272		21.2009	42.6222		7.068	7.2582		-1.7215	-0.5366	-10.8914	7.3691	10.7734	6.4049		0.2642	-2.1801	-9.5519	-1.4158	11.3948	7.0147		6.4049	7.0147
0.051	0.2538	0.253	-0.2234	0.7178	1.1888		0.9602	0.4497	0.874	0.3495		0.9158	0.2655	0.8107	0.5226		0.9983	0.5372	0.9796	0.5228		1.3659	0.3789	0.856	0.511		21.7842	54.5941		6.3239	7.9283		1.6349	2.0898	-7.7728	1.1395	12.9436	24.5124		5.8921	-3.7997	-11.3602	-3.335	11.4249	25.4085		24.5124	25.4085
-0.0297	0.423	0.2239	-0.1798	0.4786	1.8313		1.0385	0.6462	1.1938	0.4227		1.1222	0.4306	0.9154	0.4832		0.8599	0.3447	0.9504	0.4553		1.2256	0.4694	0.9768	0.5783		15.0894	45.7679		6.1053	8.3287		4.6921	-4.1701	-10.803	-4.901	2.3118	29.4267		5.7865	-4.1518	-12.4238	-1.9559	8.6853	28.2138		29.4267	28.2138
-0.0242	0.261	0.3192	0.2065	0.4909	1.2681		0.9565	0.5639	0.96	0.3212		0.9483	0.4155	0.9459	0.3115		0.7706	0.4962	0.6669	0.5011		1.0264	0.4905	0.8958	0.6335		25.2007	54.0641		6.696	8.2347		3.0966	-10.1469	-11.4495	4.0065	11.6265	37.5484		0.6451	-4.2585	-10.7985	-0.5874	6.1721	38.3473		37.5484	38.3473
0.1635	-0.0668	0.5289	-0.173	0.6127	0.9617		0.8806	0.468	0.9494	0.13		0.8379	0.3622	0.8683	0.3307		0.9327	0.4854	0.8274	0.7024		1.0792	0.5544	0.7077	0.4154		24.6331	74.8876		7.6684	9.6305		4.5386	-5.8405	-11.6108	3.6511	10.0775	3.2579		0.9048	-3.7344	-20.6974	-3.4648	7.1364	5.6036		3.2579	5.6036
-0.2206	0.2788	0.3631	-0.4903	0.7363	1.1419		0.94	0.4475	1.0213	0.4177		0.8283	0.4682	0.6179	0.3366		1.1903	0.4417	0.9681	0.6362		1.2098	0.7582	0.9324	0.3675		21.6523	57.0283		6.6618	10.302		-3.3047	-8.922	-10.4286	0.7147	5.0711	25.4825		2.9254	-3.1219	-12.5044	-5.5442	7.1194	27.0814		25.4825	27.0814
-0.1775	0.2336	0.2211	-0.2969	0.5841	1.1449		0.9502	0.5154	0.7947	0.4307		0.9303	0.332	0.9938	0.4539		1.2804	0.396	1.0086	0.5953		1.136	0.5345	0.9885	0.3726		25.5504	62.0247		5.5566	7.6799		1.417	-5.401	-11.3169	-2.9214	8.5108	20.0761		3.7733	-4.3349	-14.9054	-2.3757	8.5061	18.1968		20.0761	18.1968
-0.0535	0.2541	0.3366	-0.0501	0.4895	0.8493		0.8571	0.5289	0.7819	0.5185		0.9594	0.5854	1.0002	0.4012		1.1398	0.3381	1.0717	0.5711		0.8352	0.5298	1.0267	0.4706		31.0413	40.4394		6.6249	9.8021		-2.3411	-2.9314	-10.2629	2.4142	4.0584	22.3933		1.5916	-7.0786	-16.4725	-0.4237	8.2643	18.1304		22.3933	18.1304
-0.1546	0.055	0.413	-0.1748	0.5792	0.7507		0.8282	0.4114	0.9718	0.7324		0.8069	0.5829	1.1312	0.2117		1.2329	0.279	1.1826	0.4369		1.0448	0.6146	1.2276	0.3729		9.5119	67.4869		6.9182	10.1418		0.7923	1.8185	-15.0561	-3.4931	4.4818	28.2489		-1.3246	-6.4869	-15.5207	-2.4863	4.9577	21.4002		28.2489	21.4002
-0.3517	-0.0809	0.2255	-0.5085	0.5695	1.0563		0.9356	0.4324	0.8777	0.569		0.6311	0.3842	1.338	0.2988		1.0832	0.3393	1.0748	0.5		0.9167	0.7362	1.0933	0.229		29.8341	60.2025		5.7453	6.3604		-0.5513	-2.603	-17.6134	-2.1236	8.7929	15.6166		0.4848	-8.6463	-13.3961	-9.3854	3.5397	22.9141		15.6166	22.9141
-0.3699	0.1111	0.2089	-0.0566	0.5836	1.1121		0.9596	0.342	0.6844	0.1379		0.9907	0.4994	1.0613	0.4503		1.1596	0.3152	1.0389	0.3168		0.938	0.6213	1.0294	0.45		22.4798	65.2171		5.6437	9.7348		-3.0125	-12.3189	-17.7386	3.075	5.9774	32.4042		-2.6845	-9.2334	-15.4397	-0.87	6.7894	20.3951		32.4042	20.3951
-0.0215	-0.1119	0.2896	0.0212	0.5938	0.8922		0.9117	0.3158	0.968	0.497		1.0019	0.5688	0.7522	0.4225		1.0882	0.456	1.1772	0.5384		0.8325	0.4777	1.1413	0.4565		22.9048	44.6294		4.8119	7.4031		-2.6962	-2.5697	-7.8664	-3.5831	0.2958	17.1395		4.5856	-8.823	-18.0735	0.1295	18.3375	19.9445		17.1395	19.9445
-0.011	-0.1723	0.0554	0.1269	0.379	0.1024		1.0066	0.4541	1.0093	0.6065		1.1795	0.3736	1.1766	0.1813		0.9103	0.4395	1.2356	0.2139		0.9181	0.5954	1.2413	0.357		18.2654	54.4566		5.1055	6.7556		-0.7597	-1.0828	-15.4668	-6.5585	3.4343	26.4923		-2.3148	-5.2051	-15.552	0.9604	6.391	24.0202		26.4923	24.0202
0.2648	0.0584	0.1424	0.5458	0.274	1.2767		1.0162	0.3187	1.3612	0.5426		1.3223	0.5968	1.1961	0.4859		1.0061	0.5208	1.0478	0.2826		0.8007	0.607	1.0924	0.5105		14.0515	46.4255		5.5759	7.4171		-2.4062	-5.865	-21.3387	-2.9311	6.5423	33.0225		-4.1854	-7.8308	-13.7059	8.3117	0.6318	30.184		33.0225	30.184
0.2639	0.037	0.1733	0.2212	0.3709	1.2805		1.0502	0.2245	1.0811	0.4145		1.1254	0.3997	1.1184	0.4807		0.9475	0.3442	1.1777	0.3125		0.8358	0.6015	0.7463	0.4954		18.5497	42.0943		6.0453	6.304		-5.215	-8.5616	-19.5607	-0.6218	6.7244	30.2277		-3.6443	-7.157	-13.5254	4.6451	6.1735	24.6571		30.2277	24.6571
0.0319	-0.5539	0.0006	0.0586	0.3545	1.7384		1.1695	0.1815	1.0677	0.3946		1.0258	0.3806	0.959	0.5203		1.0267	0.6067	1.0896	0.797		0.9434	0.3986	1.0845	0.5949		10.9854	60.1432		4.7712	6.573		-5.9249	-9.9031	-16.1788	-2.941	5.023	26.8023		-1.7222	-5.9264	-14.1527	1.9165	8.2199	18.0799		26.8023	18.0799
0.0652	0.1212	-0.0755	0.2748	0.2098	2.1703		1.1405	0.3593	1.169	0.4784		1.1166	0.1705	1.0036	0.6461		1.113	0.5811	1.0882	0.274		0.8838	0.4865	1.1105	0.6932		18.9915	38.36		4.15	7.919		-0.5276	-8.7608	-15.3319	-9.577	2.6454	14.4345		-1.6679	-5.4028	-12.3057	1.9504	8.582	20.0189		14.4345	20.0189
0.345	0.1696	0.07	0.4297	0.0839	1.4296		1.0526	0.3769	1.1639	0.3518		1.2064	0.2776	1.031	0.5933		0.9171	0.3875	0.8513	0.1637		0.718	0.3705	1.0495	0.2802		19.8596	59.5117		5.363	5.5368		-0.3446	-5.2639	-16.9068	-2.1574	8.6856	36.0282		-4.0496	-0.3645	-12.2575	4.1409	11.3035	35.299		36.0282	35.299
0.2693	0.3453	0.109	0.3542	0.3474	1.1528		1.0814	0.2096	0.7065	0.4156		1.1089	0.2531	1.0379	0.5059		0.8233	0.567	1.129	0.334		0.9285	0.4357	1.0027	0.5224		19.2763	45.7378		6.0155	4.942		0.872	-7.0572	-14.1205	0.1395	8.5591	29.9849		-3.2252	-4.7885	-12.6382	3.0039	10.693	37.7866		29.9849	37.7866
0.4171	0.3227	-0.3455	0.1255	0.4155	1.5365		1.1504	0.2231	1.0821	0.3099		1.0403	0.4083	0.8509	0.4771		0.8984	0.5055	0.87	0.4432		0.9888	0.3775	1.1386	0.6451		21.3142	48.1849		5.4655	8.0181		3.0094	-10.4072	-13.6065	0.8172	14.7342	22.5604		-0.8398	-7.2189	-10.3875	-0.0458	9.2053	19.682		22.5604	19.682
-0.0289	-0.0297	0.0675	-0.1812	0.2631	1.7937		1.0812	0.3885	1.1484	0.2829		1.0471	0.3574	0.8477	0.6072		0.9601	0.4407	0.8265	0.4395		1.0002	0.3418	0.8408	0.4583		27.385	45.9594		2.946	8.4331		1.2489	-11.4246	-13.9398	9.5796	16.1077	8.5489		-0.1085	-3.0326	-6.7573	-1.6559	10.8421	23.724		8.5489	23.724
0.1726	0.3321	0.1907	0.1299	-0.1119	1.5657		1.0293	0.4131	0.9695	0.4063		1.0409	0.2767	0.8247	0.5266		0.8851	0.4007	0.9641	0.7159		1.2693	0.238	0.8569	0.4996		16.4219	49.8495		5.621	10.8502		0.8619	-10.4716	-8.9983	5.442	12.041	33.274		0.7909	-3.8479	-10.7617	0.276	13.2922	35.1234		33.274	35.1234
-0.0648	0.3418	0.2245	-0.0744	0.4555	0.6598		0.9761	0.4667	0.8719	0.4133		1.1987	0.418	0.9807	0.5676		0.7324	0.3719	1.0718	0.5278		1.2825	0.4195	1.1807	0.4002		19.8453	60.8499		5.9158	9.1693		2.8517	-8.0056	-5.3628	2.273	4.3656	9.0979		8.3216	-7.5947	-10.5603	-0.6325	13.088	12.1205		9.0979	12.1205
0.0263	0.3117	0.6814	0.2905	0.4514	1.2543		1.0531	0.6229	0.8229	0.333		0.9994	0.4493	0.9663	0.5236		0.9564	0.3255	0.7632	0.471		1.0336	0.4544	0.9223	0.4031		17.6165	42.0264		6.1933	8.6094		4.5754	-4.7456	-9.5451	2.0574	11.186	12.9675		0.9509	-8.8456	-12.0934	6.2412	5.0179	15.2128		12.9675	15.2128
-0.1041	0.0961	0.4016	-0.2372	0.7192	1.2241		0.974	0.4959	0.9544	0.2123		0.9168	0.6945	0.8783	0.4184		0.9939	0.3766	0.7153	0.5414		1.0521	0.3826	0.7044	0.3364		14.2291	31.2366		8.1201	10.6865		2.1328	-10.0977	-15.8477	4.6234	12.6386	13.1117		0.3613	-5.1447	-9.2643	-1.8133	10.7292	21.0012		13.1117	21.0012
-0.1686	0.0071	-0.0071	-0.3774	0.8554	1.1402		1.1674	0.4206	0.8964	0.3548		0.8326	0.6245	0.7647	0.4239		1.0325	0.2867	0.9687	0.6555		1.2698	0.028	0.83	0.327		39.2375	68.5192		6.9032	9.1456		6.1735	-8.1305	-11.5553	3.7452	10.0511	19.7429		4.8371	-5.2855	-10.2835	-4.3091	10.7644	11.0597		19.7429	11.0597
-0.0619	0.0689	0.4479	-0.1542	0.638	0.9693		0.9117	0.5199	0.7044	0.4166		0.9078	0.451	0.9269	0.5463		1.3155	0.4363	0.9808	0.5628		1.2219	0.5114	0.9914	0.2624		20.6757	62.0795		6.2644	6.1023		2.4802	-10.742	-9.1566	1.2246	5.3218	4.2025		5.4404	-6.6609	-12.7281	-5.2139	9.94	8.8295		4.2025	8.8295
0.2544	0.0222	0.4763	0.3035	0.4297	1.039		0.8176	0.5798	0.8769	0.4127		0.9418	0.5627	0.9863	0.3606		1.0622	0.4632	0.9622	0.1713		1.162	0.5039	0.9593	0.4168		17.8793	42.307		6.5858	9.004		3.1915	-9.0661	-11.3314	1.4095	8.0893	3.339		0.5248	-8.1294	-15.2802	-1.0485	7.4651	6.5039		3.339	6.5039
-0.2555	-0.1546	0.0468	-0.3789	0.5806	0.7571		0.8978	0.4556	0.9836	0.5406		0.8394	0.5751	0.9916	0.2776		1.2648	0.7071	1.1012	0.5268		1.1676	0.6808	0.9934	0.4045		22.3574	39.7739		7.1862	8.6619		2.1639	-10.7228	-15.7717	0.887	5.8905	10.9479		0.2494	-7.5763	-11.4519	-0.7257	10.2782	21.7905		10.9479	21.7905
-0.3706	-0.062	0.3202	-0.661	0.6798	0.9684		0.9601	0.3773	0.9781	0.4769		0.6982	0.4901	1.1338	0.2761		1.0572	0.527	1.0499	0.5705		1.1198	0.8278	1.0432	0.2953		28.5141	42.6263		6.5971	7.961		0.9501	-10.2131	-14.8756	-0.6149	8.605	19.9882		2.9049	-6.2518	-14.8402	-2.7944	5.0243	16.2603		19.9882	16.2603
-0.0752	0.0426	0.2932	-0.3032	0.5628	1.1455		0.8883	0.4029	1.0565	0.4463		0.935	0.5563	1.0563	0.4427		1.2177	0.5068	1.0351	0.4584		1.0455	0.6645	1.0264	0.4152		30.0053	53.4792		4.9839	7.1747		3.7097	-12.6172	-13.3956	0.0487	11.863	19.6887		2.4967	-7.6576	-4.3697	-6.7582	4.9489	24.215		19.6887	24.215
-0.0179	-0.0685	0.5286	-0.012	0.4997	0.8996		0.8255	0.4365	1.0322	0.5462		0.9924	0.4977	1.015	0.4167		1.1512	0.5763	1.1245	0.608		0.8523	0.4276	1.0818	0.4819		36.286	55.7149		5.254	6.584		-2.4832	-8.1411	-14.7072	-1.5324	4.7149	26.0615		4.5246	-9.6289	-14.1623	-1.6727	6.4675	17.8184		26.0615	17.8184
-0.1715	-0.1933	0.0657	-0.0295	0.6301	0.6701		0.964	0.3913	1.2687	0.6518		0.9707	0.5404	1.1497	0.1671		1.0329	0.5715	1.2306	0.5211		0.9824	0.6791	1.2327	0.6527		28.221	56.8103		6.2022	7.4183		-2.3029	-6.4086	-11.9806	-4.448	2.2284	24.9014		2.3856	-6.0546	-16.5129	-0.0881	7.0596	19.2396		24.9014	19.2396
-0.2743	0.0913	0.1073	0.7311	0.3626	1.1057		0.996	0.5413	1.1149	0.5062		1.4944	0.4798	1.2558	0.3184		1.0093	0.4867	1.1085	0.3458		0.8152	0.6867	1.1437	0.7749		16.0391	59.5214		5.2261	7.3336		3.3055	-6.6502	-16.6602	-3.863	5.3763	13.4091		-2.5502	-6.0152	-18.037	0.5531	4.758	15.6705		13.4091	15.6705
0.0222	0.1569	-0.022	0.1873	0.6179	1.2441		1.0466	0.249	1.0091	0.4109		1.0416	0.3385	1.0784	0.4353		1.0965	0.558	1.0291	0.3873		0.8345	0.6055	1.0422	0.5217		19.4993	50.6583		5.2164	4.9688		-1.4378	1.0356	-19.2628	-1.2963	9.5755	24.033		-2.9954	-3.5502	-14.4844	6.0513	3.7678	27.1415		24.033	27.1415
0.0203	0.5623	0.0361	0.0355	0.5482	1.3033		1.1622	0.2279	1.1596	0.5271		0.9015	0.32	0.8706	0.4693		0.8461	0.4915	1.1221	0.3803		1.1159	0.2531	1.1015	0.591		21.5847	58.4438		5.2511	6.2912		-5.38	-4.6143	-17.3276	-0.4903	4.0078	30.487		0.445	-3.6686	-14.5817	2.0746	6.6759	34.5673		30.487	34.5673
0.3252	0.2024	0.1419	0.1906	0.2994	2.203		1.066	0.2552	1.0608	0.5501		1.1948	0.1684	1.1135	0.5279		1.1269	0.6578	1.1635	0.3209		0.9114	0.7816	1.1674	0.6834		23.6369	64.602		4.6413	8.0675		-3.6263	-5.8297	-14.8085	-6.9391	-1.8782	34.7347		-0.4742	-5.5227	-17.1494	0.6035	8.1396	26.8674		34.7347	26.8674
0.3784	0.1848	0.0131	0.5091	0.177	1.4369		1.0585	0.4623	1.0083	0.5068		1.2841	0.2709	1.1317	0.6188		1.0112	0.383	0.8507	0.2269		0.6602	0.4424	1.0573	0.5798		38.1024	55.4032		5.1361	8.9978		-1.3646	-0.957	-15.2356	-8.1431	4.1259	27.2823		-5.4567	-3.5092	-20.8728	3.69	6.7731	10.5014		27.2823	10.5014
0.1804	0.4288	-0.1433	0.281	0.2968	1.2876		1.1489	0.3303	0.8945	0.2746		1.0622	0.3336	1.0481	0.5251		0.8626	0.3046	1.0879	0.3736		0.8091	0.6763	0.997	0.4805		24.0085	56.6323		5.7797	11.1404		-1.4263	2.1461	-22.318	-0.4994	8.1157	18.6568		-4.9423	-1.7374	-14.4648	6.1679	-3.0101	22.9808		18.6568	22.9808
0.0102	0.3344	0.0816	0.4024	0.3682	1.7355		1.1466	0.1039	0.9663	0.6265		0.9092	0.4113	0.8082	0.7007		0.8936	0.3539	0.9674	0.4417		0.9391	0.4457	1.1601	0.5268		19.1353	25.9628		4.9036	9.2253		-3.4841	-3.8909	-19.9278	-0.2128	8.435	28.9355		-0.4094	-4.4888	-12.9591	4.8301	9.1789	27.1189		28.9355	27.1189
0.1521	0.0035	0.1666	0.166	0.2469	1.9765		1.0524	0.2821	0.8607	0.3321		1.1449	0.4238	0.9321	0.6139		1.126	0.3146	0.8967	0.4094		0.9574	0.4081	0.9297	0.517		24.9346	59.3383		3.7674	9.1914		-0.5624	-4.3371	-15.3317	0.1517	10.5171	35.8173		-0.8928	-5.2612	-12.2982	1.5409	11.4215	23.8177		35.8173	23.8177
0.2173	0.2294	0.1657	0.2407	0.0021	1.4593		0.9628	0.3953	0.7521	0.3432		1.147	0.6316	0.8764	0.6616		0.9112	0.4181	0.9899	0.0712		0.9284	0.2958	0.9559	0.326		23.2357	52.2775		4.4312	9.7527		0.106	-2.1356	-14.0192	6.0439	12.5855	27.3121		-7.7337	-3.6683	-9.0594	-2.3306	9.632	28.5761		27.3121	28.5761
0.0909	0.0797	0.3575	-0.2503	0.3808	1.3239		1.0818	0.3948	0.9236	0.3966		0.8961	0.5005	0.9926	0.4977		0.7574	0.4538	1.0975	0.4276		1.0568	0.3805	0.8386	0.4006		22.1968	42.5899		5.8213	7.6558		0.1791	-1.7903	-12.8428	2.2496	9.9673	24.3979		-0.6192	-4.5463	-10.3278	2.895	14.8912	30.2775		24.3979	30.2775
-0.0684	0.1641	0.2636	0.1212	0.4331	1.5849		0.8517	0.4492	0.9372	0.369		0.8198	0.4614	0.9072	0.3668		0.8839	0.3877	0.8338	0.4515		1.0322	0.4561	0.8728	0.3247		24.0849	53.836		5.8201	8.9781		4.6225	-9.9649	-4.512	1.2219	10.4945	14.0845		0.2889	-6.2057	-12.0274	1.317	11.9945	16.4565		14.0845	16.4565
-0.0724	0.0293	0.2617	-0.5667	0.4995	1.6107		1.1993	0.4896	0.8427	0.2232		0.9227	0.6381	0.814	0.5348		0.9815	0.2271	0.7541	0.4878		1.0183	0.3697	0.7776	0.396		23.9641	58.2551		8.5447	7.3782		6.4002	-5.1952	-11.9719	3.8627	13.4792	17.9078		0.8493	-6.7548	-12.4469	5.3799	9.5891	15.5598		17.9078	15.5598
-0.0988	-0.1174	0.4045	-0.2658	0.9918	1.7012		0.7488	0.4376	0.9484	0.2978		0.8803	0.6362	0.7543	0.5321		0.9537	0.3806	0.9288	0.592		1.2637	0.1977	0.8977	0.4238		20.0036	51.2445		6.8711	7.0595		2.8311	-8.1172	-13.8702	7.0451	12.2569	13.9896		3.1926	-7.411	-8.3967	-3.3612	10.1084	17.4473		13.9896	17.4473
-0.2435	0.0453	0.4511	-0.1564	0.5267	1.3977		0.8549	0.4881	1.0043	0.4187		0.8519	0.3132	0.9522	0.5635		0.8978	0.441	1.207	0.6027		1.3136	0.4464	0.9893	0.3275		38.6481	50.8799		6.2959	4.4017		0.408	-9.6232	-12.3033	2.7287	8.933	29.8414		4.1514	-7.5274	-8.6297	-3.8284	11.8758	26.9937		29.8414	26.9937
-0.0547	-0.0326	0.3021	-0.037	0.4038	1.0171		0.8888	0.5969	1.1812	0.3734		0.9891	0.5189	0.9802	0.4361		1.0279	0.4554	0.8269	0.5113		1.0464	0.4919	0.9459	0.2934		27.7738	52.1888		6.3431	10.6189		2.4254	-9.7148	-7.3751	-1.7783	16.3197	9.8354		1.7258	-8.6484	-10.7122	-3.3277	10.1675	12.2384		9.8354	12.2384
-0.2815	-0.191	0.2506	-0.2767	0.6866	0.8856		0.7164	0.6111	1.1463	0.2897		0.783	0.5344	0.8311	0.3441		1.0162	0.5242	0.6099	0.5246		1.2481	0.5329	0.6321	0.4742		26.3456	52.1348		7.1067	5.7692		3.8645	-4.909	-9.3139	2.7559	10.8463	9.067		1.6489	-9.656	-14.8418	-1.335	6.6579	8.484		9.067	8.484
-0.259	-0.0822	0.3593	-0.4493	0.7744	1.6442		0.91	0.3289	1.1703	0.4143		0.7614	0.3107	0.8074	0.3072		1.0925	0.5214	0.9484	0.6		1.1859	0.8466	0.874	0.4514		25.4486	54.2797		7.0652	5.8732		1.9207	-12.0161	-19.7301	3.5724	5.2078	21.32		3.5534	-6.5909	-12.0343	-2.0646	10.681	17.5895		21.32	17.5895
-0.1281	0.0748	0.3019	-0.1955	0.6591	1.3719		0.7513	0.3946	1.1984	0.435		0.9652	0.4707	0.9968	0.4284		1.2425	0.4842	1.0048	0.5485		1.1674	0.6793	1.0004	0.9907		16.6204	62.78		6.3264	7.979		0.5819	-13.2595	-15.5327	2.1427	13.7046	10.3019		4.13	-6.8324	-11.1101	-4.8421	6.146	17.1243		10.3019	17.1243
-0.0829	-0.0223	0.3173	-0.0358	0.2694	0.6952		0.8885	0.5133	1.1091	0.4798		0.9629	0.3495	1.0148	0.3725		1.1001	0.4852	1.0421	0.6668		1.0007	0.5091	1.018	0.5178		32.1744	49.1647		6.1777	7.5839		-0.6883	-7.2952	-11.1943	-3.344	8.0315	20.1668		2.361	-9.376	-16.1191	-7.1405	6.9466	16.503		20.1668	16.503
-0.2087	0.1473	0.414	-0.2051	0.4861	0.5576		0.9833	0.2659	0.9119	0.6215		0.9007	0.3917	1.0726	0.3635		1.0005	0.6436	1.3237	0.3408		1.0075	0.5636	1.3818	0.5461		25.6386	52.6789		6.6884	6.7335		0.9862	-6.8707	-14.8567	2.9925	4.3362	10.491		0.9863	-5.6584	-9.3609	-1.3029	2.3271	6.2336		10.491	6.2336
-0.1918	0.1285	0.0217	-0.7495	0.5858	1.1568		0.962	0.5971	1.076	0.6638		0.8541	0.2191	1.2525	0.2129		1.1089	0.6263	1.1366	0.5677		0.913	0.7526	1.1744	0.6651		11.9277	51.2837		6.7288	6.7772		-2.9334	-12.6945	-12.2005	-3.9508	3.4233	9.7415		0.7264	-5.5842	-14.8376	-0.3241	6.0123	7.2969		9.7415	7.2969
-0.0387	0.2408	0.0514	0.0177	0.6784	1.2036		1.0584	0.0897	0.7977	0.4626		0.9889	0.3184	1.1127	0.3618		1.154	0.5435	1.0177	0.4407		0.8827	0.678	1.0714	0.6355		44.1582	43.3977		5.0532	7.9524		4.3093	-11.2361	-17.033	-3.62	7.8212	16.8715		-0.7951	-1.9911	-16.5961	-2.4357	3.8074	13.2023		16.8715	13.2023
0.0108	0.4334	0.2155	0.0104	0.4205	0.8009		1.0381	0.2916	0.9121	0.4515		1.0191	0.2763	1.0326	0.444		0.8899	0.5497	1.1126	0.4407		1.0651	0.2566	1.0823	0.4719		27.1093	66.3872		6.4131	8.3353		-2.2206	-5.8563	-17.1135	-5.0366	7.8869	26.487		0.8208	-3.9615	-14.979	-1.7628	5.5595	28.5208		26.487	28.5208
0.1095	0.2592	-0.0735	0.2888	0.5064	1.0192		1.0259	0.3286	0.8235	0.5905		1.0927	0.4141	1.1199	0.4303		1.0806	0.5308	1.1974	0.3783		1.1305	0.5034	1.1839	0.6166		20.4687	39.6353		5.1991	9.2328		-3.967	-5.5459	-17.5348	-2.0546	1.0947	7.7635		-1.5776	-5.2791	-10.2532	0.7888	7.5519	9.2697		7.7635	9.2697
0.1998	0.1307	-0.1534	0.6776	0.2301	1.3053		1.0981	0.4734	0.8933	0.5731		1.2229	0.3974	1.1548	0.4425		0.7947	0.5314	1.1046	0.2934		0.7442	0.6041	1.1438	0.6169		26.4726	18.1128		4.8886	12.1712		-3.8533	2.5683	-15.1479	-5.0852	0.7828	25.1091		-3.7834	-3.9391	-14.2753	0.4403	7.3902	34.5422		25.1091	34.5422
0.082	0.3304	0.1217	0.1563	0.2869	1.331		1.2097	0.2748	0.949	0.4968		1.0941	0.0841	1.0615	0.5058		0.9323	0.5113	1.0249	0.2695		0.7604	0.5247	1.013	0.3578		17.9213	52.2173		5.4397	8.9264		2.2843	1.1451	-17.3631	-4.8357	5.2887	33.0983		-4.6357	-3.2809	-19.5147	2.0968	1.72	22.3195		33.0983	22.3195
0.1164	0.2826	0.16	-0.2598	0.4261	1.5291		1.0997	0.1751	0.8535	0.6958		1.0611	0.4442	0.8294	0.4794		0.8569	0.3165	0.8851	0.4199		0.9858	0.5706	0.7148	0.6803		29.3982	58.091		6.7043	8.391		-1.279	-5.5181	-20.009	-1.6939	7.5066	29.4744		-0.9747	-7.1484	-17.3275	6.0773	4.0657	33.2475		29.4744	33.2475
0.263	0.249	-0.0721	0.3358	0.29	1.9375		1.0223	0.2065	0.7842	0.4728		1.1557	0.4732	1.1547	0.5705		1.0717	0.4285	1.0698	0.4181		0.9398	0.5312	1.0799	0.369		20.1267	44.2698		4.3741	10.0679		-6.9048	-4.6178	-21.8362	-1.4537	6.9469	23.7399		-0.5965	-4.8434	-13.1604	3.3599	8.2527	21.5709		23.7399	21.5709
0.1947	0.3925	0.1747	0.3902	0.0808	1.5715		1.1051	0.3866	0.9903	0.4056		1.1553	0.5727	0.8227	0.7006		0.869	0.3639	0.9175	0.2041		0.5791	0.3431	0.9368	0.4053		49.2365	31.2019		4.0776	10.5152		-3.8232	-0.0359	-15.1294	-3.2493	6.6277	22.7887		-5.6523	-6.4396	-13.521	0.8948	8.5057	30.7698		22.7887	30.7698
0.0339	-0.0238	0.1996	0.2482	0.2778	1.3798		1.1126	0.3643	1.0043	0.412		1.043	0.5733	1.0633	0.6572		0.8009	0.3639	1.0802	0.2344		0.8673	0.3763	0.66	0.4829		18.3537	43.2134		5.6128	8.3361		-0.0966	-1.3229	-14.567	-7.6845	9.3652	23.0893		-6.0406	-2.2632	-13.5713	2.7239	9.812	27.3862		23.0893	27.3862
0.0486	-0.0022	0.2883	0.313	0.3947	1.6253		1.1302	0.0659	1.1307	0.4661		1.1154	0.3961	0.9264	0.5061		0.9322	0.4361	0.908	0.4414		0.9832	0.4654	0.9641	0.2759		17.9346	63.308		5.6995	8.7714		-0.1707	-13.8793	-15.319	0.4911	8.6255	32.6954		-0.2513	-10.2522	-11.1615	4.3238	12.9076	22.1378		32.6954	22.1378
0.1375	-0.1002	0.5499	-0.4454	0.3619	1.7789		0.8156	0.391	1.0563	0.2748		1.042	0.5857	0.8805	0.4841		1.0654	0.4172	0.8232	0.4473		1.0233	0.4003	0.8533	0.2594		23.3318	59.5808		4.6377	8.9568		0.5879	-5.6745	-12.9357	0.355	9.3146	26.5113		-0.0519	-8.755	-12.1082	3.784	10.1763	30.1552		26.5113	30.1552
-0.2591	-0.1493	0.3472	-0.1009	0.2503	1.3758		0.9201	0.4149	1.0671	0.2852		1.015	0.5963	0.8091	0.5991		0.846	0.2627	0.9004	0.4739		1.1246	0.283	0.8755	0.4491		21.1641	42.893		5.4005	8.8299		2.6855	-4.9215	-12.9653	6.3479	16.2646	12.1989		0.5456	-7.0816	-8.5534	6.0794	8.317	23.4528		12.1989	23.4528
0.402	-0.0084	0.2303	-0.0359	0.4799	1.5836		0.9164	0.4384	1.2699	0.3579		1.0594	0.4471	0.9211	0.5597		0.6649	0.3178	1.1734	0.6215		1.2008	0.3618	0.97	0.385		24.0635	54.9475		5.9696	5.3863		1.1459	-7.8299	-13.4696	8.112	14.1055	35.2437		4.9324	-2.8087	-8.8092	-1.5272	11.8334	24.0393		35.2437	24.0393
-0.3093	0.0085	0.3651	-0.3319	0.4615	2.1103		1.0336	0.5382	1.0673	0.3431		1.0786	0.5307	0.884	0.6083		0.9886	0.4058	0.8447	0.518		1.0822	0.4582	0.8802	0.3488		17.6738	48.709		6.0517	10.3164		3.4403	-6.5865	-11.1473	3.9576	5.2173	27.7461		1.8968	-8.3536	-6.9683	-1.5929	13.2937	31.7992		27.7461	31.7992
-0.1808	-0.4305	0.4608	-0.3433	0.4822	1.1335		0.962	0.5606	1.0518	0.4085		0.8585	0.4102	0.8332	0.4354		1.0006	0.4223	0.688	0.4993		1.0932	0.4793	0.7438	0.4697		26.7503	38.2959		6.5852	6.5787		4.134	-9.8813	-6.652	-0.474	9.4481	19.4903		1.0664	-7.986	-11.7048	-2.2143	9.5476	20.2064		19.4903	20.2064
-0.1477	0.0854	0.2825	-0.4183	0.8333	1.5152		0.7933	0.4658	1.1324	0.3679		0.8489	0.2774	0.6698	0.3668		1.1283	0.3744	0.941	0.5877		1.2065	0.3802	0.9023	0.4983		26.3978	48.2479		7.5291	6.1789		5.4204	-11.8068	-7.306	2.9817	11.8388	13.8134		3.1763	-5.8183	-13.5378	-1.1022	9.5589	24.4634		13.8134	24.4634
0.0659	0.1017	-0.0397	-0.2723	0.7496	0.8334		0.8407	0.4686	0.8102	0.2313		0.94	0.5167	0.9699	0.37		1.3042	0.1148	0.9922	0.6119		1.1604	0.4864	0.9767	0.7934		19.0379	45.5889		6.6211	7.7753		1.056	-10.7633	-17.4664	4.6032	11.2342	13.6931		4.2423	-5.8146	-9.9255	3.146	9.9019	10.8564		13.6931	10.8564
-0.1692	0.2983	0.2659	-0.0558	0.1198	0.8865		1.0209	0.5427	1.1533	0.4123		0.9043	0.2978	0.9974	0.4073		1.0454	0.4705	0.9997	0.5184		0.9631	0.5188	0.9824	0.6839		21.1526	64.3976		6.1868	8.0205		0.3577	-5.6342	-13.4047	2.09	15.5083	8.4515		1.9249	0.3622	-9.9008	-5.4659	10.0406	18.3769		8.4515	18.3769
-0.3415	0.2904	0.2356	-0.2255	0.4995	0.8041		0.9395	0.5605	0.8615	0.4383		0.7786	0.3433	1.0658	0.408		1.0132	0.465	1.4566	0.229		1.3648	0.5253	1.0492	0.4567		18.366	60.6576		6.8073	5.4412		2.5959	-8.4505	-9.3751	-1.4547	-0.1901	19.2776		1.8418	-5.0289	-11.6408	-2.3718	10.961	25.59		19.2776	25.59
-0.135	0.1048	0.2949	-0.5545	0.6791	1.0647		0.6536	0.6563	0.9135	0.4583		0.8867	0.4073	1.3729	0.2443		1.0926	0.6048	1.1151	0.536		1.0841	0.6026	1.1319	0.6276		27.6314	36.2755		7.1719	5.1587		2.5056	-15.8544	-10.3676	5.279	5.2544	18.676		1.9626	-5.6841	-13.888	5.351	11.0537	13.9065		18.676	13.9065
-0.0326	0.2377	0.2393	-0.1419	0.616	2.106		0.9388	0.4683	0.8946	0.5356		0.9724	0.3363	1.1137	0.3062		1.1863	0.6921	1.2573	0.55		0.9223	0.7517	1.0207	0.6235		28.1936	38.3912		6.0664	7.0808		-3.6188	-9.7311	-19.4222	-2.1195	5.5737	12.7931		2.4666	-2.6803	-14.2398	-1.4868	5.4888	8.2184		12.7931	8.2184
-0.067	0.3841	-0.0763	-0.0264	0.353	0.7655		1.0021	0.5763	0.7412	0.5989		0.9926	0.2482	1.0112	0.3995		1.1041	0.5755	1.0715	0.3523		0.9214	0.6182	1.044	0.5172		66.5919	55.9416		6.0916	7.9642		2.3557	-6.2047	-18.9792	4.2059	10.2814	10.2232		0.2776	-3.6665	-15.6046	-9.3147	4.3265	4.7048		10.2232	4.7048
-0.1286	0.1791	-0.0419	0.0373	0.5098	0.9806		1.1446	0.3388	0.8673	0.503		1.0769	0.4312	1.0896	0.3993		1.1821	0.465	1.2718	0.4146		0.952	0.5298	1.2786	0.7323		22.5086	38.4578		4.1277	7.8958		-2.3074	-6.1683	-16.3666	-3.6474	6.1845	10.1761		1.3439	-5.3998	-14.7851	-3.0573	5.2002	11.6864		10.1761	11.6864
0.0515	0.1321	-0.1861	0.4625	0.3324	1.2121		1.1216	0.4558	0.9715	0.4803		1.2577	0.4343	1.2255	0.3116		1.0349	0.5321	1.1695	0.3642		0.8299	0.6242	1.2131	0.5221		15.1335	49.222		5.44	9.6649		-3.0475	3.6158	-16.5837	-3.2802	3.199	18.3143		-2.0005	-4.8683	-14.7616	-0.507	9.3288	17.6893		18.3143	17.6893
0.0199	0.2138	0.0904	0.1661	0.3335	1.2643		1.0098	0.5791	0.7906	0.5508		1.0344	0.6846	1.1301	0.4211		1.0491	0.5918	1.022	0.3376		0.7899	0.6787	1.0369	0.4404		23.9649	70.5169		5.1778	8.7757		-2.1137	-3.1325	-12.6979	-5.7626	3.6177	20.9382		-3.4066	-4.235	-15.396	0.3992	6.1243	16.1618		20.9382	16.1618
0.0568	0.3907	-0.2719	0.05	0.368	1.5824		1.1774	0.2425	1.0067	0.58		1.0321	0.4958	1.0121	0.46		0.9027	0.5303	1.0616	0.4106		0.9633	0.5228	1.0335	0.4704		11.9452	60.0901		5.686	8.3754		0.4785	-5.3535	-14.9978	-2.8364	6.4561	23.5867		-1.2588	-2.456	-17.6918	2.5873	1.6167	13.5036		23.5867	13.5036
0.3978	-0.0536	-0.0017	0.2957	0.374	2.2165		1.1792	0.2126	1.023	0.548		1.2476	0.4513	1.0596	0.4995		1.0504	0.3506	1.1341	0.3334		0.9788	0.4736	1.1529	0.3466		15.3786	51.0622		4.8675	9.6278		-2.4965	-2.965	-20.4023	-1.5074	7.7812	30.2009		2.2398	-9.078	-15.654	3.9393	5.4974	20.273		30.2009	20.273
0.2805	-0.1152	0.1851	0.5019	0.1326	1.3991		1.1975	0.364	1.3009	0.6311		1.2305	0.5724	1.1118	0.6341		0.9397	0.4282	1.0504	0.2713		0.7078	0.6206	1.1003	0.341		22.0075	45.7895		4.3909	11.0783		-5.2955	0.6586	-19.1061	-1.5838	2.569	29.1332		-4.1967	-7.6438	-13.7397	1.6029	7.5207	19.5961		29.1332	19.5961
0.0691	-0.0402	0.2656	0.1792	0.2126	1.324		1.0155	0.372	1.1069	0.3744		0.8624	0.5883	1.085	0.7366		0.8526	0.4389	1.1544	0.2019		0.6877	0.4256	0.7292	0.4168		22.8429	46.2085		5.3823	9.2015		-2.4356	-2.2899	-16.2338	-9.712	-1.0194	24.4974		-6.3284	-7.2077	-13.8073	2.1886	7.6824	19.7819		24.4974	19.7819
0.0707	-0.2897	0.7192	0.4588	0.3473	1.5558		0.9107	0.165	1.0485	0.3834		1.0412	0.3712	0.9644	0.5027		0.9134	0.4608	0.8109	0.4092		0.8925	0.5328	1.0475	0.2698		18.586	66.7483		6.9121	7.9796		-0.6671	-14.4853	-15.9203	-4.3657	6.9411	26.5968		-3.5527	-6.7999	-19.0808	4.7803	8.1779	31.6902		26.5968	31.6902
0.2252	-0.2857	0.2536	-0.3041	0.3326	1.8732		0.9563	0.174	1.1403	0.3003		1.137	0.4572	1.0842	0.4755		0.9581	0.4227	0.8654	0.4352		0.9819	0.4734	0.881	0.1829		65.4748	54.2542		4.5479	9.4126		-1.5903	-3.6819	-18.6113	-0.0584	8.3306	24.3851		-0.252	-7.7557	-15.9723	5.6036	12.0394	31.0513		24.3851	31.0513
0.1492	-0.2065	0.2093	0.2396	0.1783	1.6045		0.7415	0.3923	1.1506	0.3806		1.1004	0.5392	0.8585	0.6359		0.871	0.3858	0.9037	0.3575		0.9776	0.3522	0.8931	0.4549		23.765	54.3867		3.4173	9.7547		-4.7408	-2.2521	-24.8577	0.1973	9.5043	37.5873		-0.9652	-9.3435	-12.9099	4.2853	8.8996	24.5392		37.5873	24.5392
0.261	0.0818	0.4811	0.1175	0.3387	0.7694		0.9408	0.3999	0.5546	0.2956		0.9373	0.3379	0.9118	0.6282		0.749	0.3175	1.0578	0.4222		1.1654	0.2723	0.9854	0.4727		34.4405	45.0552		5.7491	9.2119		0.3509	-8.8166	-14.3299	2.0452	14.4892	30.9897		-0.8751	-7.266	-12.5805	1.314	8.9383	19.3045		30.9897	19.3045
-0.2154	0.0672	0.5177	0.2567	0.4251	1.4342		0.9834	0.4297	0.8668	0.3078		1.0699	0.4572	0.974	0.5479		0.9354	0.3103	0.8888	0.4775		1.0686	0.4194	0.9265	0.5545		19.817	42.7121		5.867	8.7611		0.2345	-3.7201	-14.0113	4.4461	11.5262	14.9796		0.8022	-6.2915	-10.9687	2.2304	13.9659	24.439		14.9796	24.439
-0.1326	0.3816	0.2153	-0.1756	0.4779	1.4853		1.2927	0.5919	0.9487	0.3846		0.8708	0.5145	0.8714	0.5476		0.9889	0.4456	0.7767	0.4686		1.051	0.3712	0.8181	0.5577		21.3239	54.4941		6.7778	7.711		2.5364	-6.3757	-9.9266	1.8268	9.2687	25.0607		0.3758	-9.5209	-8.266	1.8114	13.5556	27.1583		25.0607	27.1583
-0.1146	0.1642	0.1175	-0.3046	0.6714	1.3237		1.0429	0.4753	0.9985	0.4193		0.8681	0.6482	0.7573	0.4747		0.9707	0.4244	0.8743	0.5308		1.1626	0.3256	0.8327	0.5113		20.4597	62.266		8.1797	6.8563		6.5859	-10.0871	-4.4623	2.2487	11.6372	29.1406		1.8286	-5.7321	-11.0045	-0.6965	10.8963	25.524		29.1406	25.524
-0.061	0.1796	0.3581	-0.267	0.8695	1.1357		1.1293	0.4461	0.8548	0.2446		0.9353	0.4571	0.911	0.3865		1.1538	0.2269	0.964	0.6789		1.3118	0.1131	0.9384	0.5933		17.6844	53.1756		6.6863	6.9685		4.631	-8.3188	-10.191	5.2448	14.0782	22.5648		5.2293	-5.6442	-11.0751	-6.3754	12.3398	19.3973		22.5648	19.3973
-0.0968	0.4799	0.304	0.2278	0.5009	1.1291		1.1573	0.5317	0.8327	0.176		0.9456	0.5401	0.9812	0.4793		1.0375	0.3119	0.9156	0.5601		1.1096	0.4058	0.9286	0.6934		20.4089	23.3176		6.044	8.4314		-0.1318	-7.2012	-13.8839	6.5993	10.7232	19.9836		3.0002	-3.6461	-9.6708	-3.6119	10.6495	17.5251		19.9836	17.5251
-0.3197	0.3465	0.2246	-0.1641	0.4755	0.8494		1.1548	0.6111	1.0894	0.4201		0.8374	0.5882	0.9316	0.2517		1.0034	0.4268	0.7567	0.472		0.927	0.5002	0.8233	0.2375		23.0401	62.0935		6.6402	7.3771		1.2045	-10.3416	-11.2261	1.0423	11.8128	24.2279		0.8206	-1.1142	-8.4878	-4.3311	10.8991	14.8712		24.2279	14.8712
-0.211	-0.1189	0.3222	-0.5732	0.7312	1.0239		0.9958	0.471	0.7991	0.4294		0.7329	0.4761	0.7535	0.3038		1.155	0.4603	0.8972	0.5513		1.1353	0.5222	0.6724	0.5703		23.4545	31.7684		7.3878	5.3885		3.9732	-13.6346	-8.5044	-6.7744	9.1279	13.4947		2.3162	-4.5209	-12.1563	-2.8661	5.0863	14.2686		13.4947	14.2686
-0.0224	0.2811	-0.0046	-0.3278	0.7184	1.1482		1.1167	0.5395	0.892	0.4506		0.9232	0.5305	1.0236	0.3033		1.251	0.4936	1.0087	0.6032		1.1688	0.8594	1.0049	0.6086		25.5963	50.1649		6.6981	6.3218		2.8219	-8.5409	-10.7925	2.766	10.1981	11.5254		3.7179	-4.8087	-10.8729	-0.6104	9.6741	10.43		11.5254	10.43
-0.1141	0.205	0.0702	-0.0253	0.3486	0.8707		1.124	0.4769	0.9771	0.6476		1.2339	0.394	1.0084	0.2758		1.0628	0.7404	1.0242	0.4862		0.7759	0.6371	1.0095	0.576		13.1732	53.4534		5.8146	8.0385		-0.6154	-7.2605	-11.0934	2.5536	5.5579	26.0223		1.1853	-3.5446	-12.17	-3.1508	7.5843	17.5698		26.0223	17.5698
-0.4208	0.2231	0.1557	-0.0983	0.4821	0.5283		1.3119	0.4934	1.0084	0.5116		0.886	0.3805	1.0413	0.3246		1.2472	0.5122	1.3156	0.3799		1.2926	0.5118	1.2329	0.4279		23.3904	58.7143		6.3132	7.4053		-3.9345	-8.7541	-13.4082	4.7135	10.3364	17.3613		2.6662	-4.0463	-12.1476	-6.4344	5.787	11.5196		17.3613	11.5196
-0.0624	0.1299	0.0057	-0.2195	0.5668	1.0532		0.9311	0.4238	1.3322	0.4579		0.5169	0.4085	1.2951	0.1857		1.1228	0.3096	1.2305	0.5299		0.9445	0.6042	1.2966	0.3592		14.0225	45.2954		6.6236	6.3381		-1.339	-6.1818	-11.7552	-1.138	5.2814	5.1963		-2.3897	-8.01	-13.497	-2.3314	7.2735	7.4645		5.1963	7.4645
0.0077	-0.0635	-0.1206					0.9176	0.2627				1.0141	0.328				1.1323	0.5108				0.86	0.7087				26.9352			5.1397			-1.2323	-5.5217	-12.7811					-1.4769	-4.202	-14.3093
0.0627	0.225	0.1636					0.8638	0.3122				1.0054	0.2933				1.0699	0.642				0.9727	0.6235				21.237			6.1315			0.4463	-4.6624	-12.327					-0.708	-6.7143	-13.2513
0.3804	-0.0297	0.1402					0.8156	0.2591				1.1901	0.3732				1.0274	0.5842				1.0789	0.5566				29.718			5.4644			-1.0805	-1.1827	-16.821					3.1881	-9.6664	-17.2683
0.1541	-0.2326	-0.2283					0.8837	0.3515				1.3207	0.3828				1.0387	0.4387				0.7917	0.5397				14.458			4.8636			-3.3723	-0.8519	-18.4583					-2.8261	-6.8603	-16.2411
0.0498	-0.0863	0.1833					0.9734	0.447				1.0613	0.1394				0.8984	0.4684				0.7054	0.5941				27.5007			5.2728			-3.3203	-3.945	-18.8195					-4.8182	-9.1104	-14.2847
0.173	0.0614	0.2004					0.7947	0.2259				0.9759	0.3498				0.9619	0.5351				0.931	0.6259				17.7704			6.349			-1.2978	-3.6409	-16.8893					-4.4063	-6.5566	-15.0692
0.2912	-0.2092	0.2463					0.9948	0.1438				1.1781	0.4391				1.1387	0.4379				0.9856	0.3414				27.6637			4.8262			1.7012	-1.2058	-15.3143					0.7335	-6.1204	-17.777
0.1215	0.0826	0.6207					1.0165	0.2656				1.1818	0.5308				0.8213	0.4639				0.9218	0.4354				25.2218			3.9524			-4.5982	-2.887	-17.9904					-3.1338	-9.3609	-19.9019
0.3163	0.1072	0.4495					1.0773	0.3883				1.0996	0.5475				0.789	0.5488				0.6402	0.3439				57.446			5.359			-7.0237	-6.7994	-21.9425					-8.1464	-6.6724	-13.579
0.0635	0.2065	0.0697					1.2094	0.3634				1.0083	0.4831				0.8822	0.3754				0.9792	0.3983				27.135			5.8066			-0.313	-3.809	-16.0468					-2.6535	-5.9166	-13.1938

## Sheet: Fig. 2
Fig. 2a																		Fig. 2b																				Fig. 2c						Fig. 2d
PBE-									PBE+									DHODH activity in T lymphocytes					DHODH activity in B lymphocytes					Proliferation of T lymphocytes					Proliferation of B lymphocytes					Serum CRP			Serum TRAP			Serum CRP
0	4	8	12	16	20	24	28		0	4	8	12	16	20	24	28		PBE- BL	PBE- 12 M	PBE+ BL	PBE+ 12 M		PBE- BL	PBE- 12 M	PBE+ BL	PBE+ 12 M		PBE- BL	PBE- 12 M	PBE+ BL	PBE+ 12 M		PBE- BL	PBE- 12 M	PBE+ BL	PBE+ 12 M		PBE-	PBE+		PBE-	PBE+		CRPL BL	CRPL Day 14	CRPL Day 28	CRPH BL	CRPH Day 14	CRPH Day 28
1.8067	2.0168	2.5368	2.3335	3.2539	3.5811	3.2872	2.9491		1.8388	2.4179	4.0573	4.834	6.3504	5.9434	8.5658	7.1173		0.9603	0.341	1.2215	0.5321		0.9456	0.2654	1.0004	0.4297		1.0793	0.3419	1.1929	0.4485		0.6963	0.4686	1.1027	0.5202		54.6727	89.0457		4.1847	4.7463		3.4934	-13.9181	-6.7266	-5.6692	11.5191	41.2241
1.8461	2.1518	2.1151	2.7289	3.1247	3.6499	3.4778	3.1232		2.3002	2.6537	4.0963	5.2803	6.4459	6.5784	7.0593	7.3817		0.8018	0.4291	1.2015	0.5549		1.0537	0.4994	1.1045	0.5558		1.0443	0.4028	1.3239	0.5841		1.2734	0.3719	1.1588	0.5425		43.8446	86.745		3.6093	4.6686		1.4291	-11.8744	-18.4078	-6.4998	14.0402	34.1386
1.6597	1.7897	2.052	2.6988	2.8414	3.0097	3.6725	3.4987		2.4746	2.5321	3.5766	5.2915	6.0708	6.8565	6.8221	6.5266		0.9532	0.4758	0.7497	0.4591		1.3022	0.3456	1.0298	0.2858		1.2332	0.4665	1.0498	0.461		1.0355	0.3326	1.1192	0.4992		55.3427	99.9203		3.3507	3.7331		0.6174	-11.7879	-22.308	-0.9049	10.8242	31.1823
1.7009	2.1824	2.1174	2.5609	2.9113	3.003	3.6197	3.5545		2.3727	2.5079	3.5193	4.1681	6.1025	8.3708	7.7679	6.4264		0.6832	0.4719	0.9357	0.3298		1.0772	0.214	1.1834	0.351		1.1873	0.446	1.1128	0.4744		1.2313	0.4979	0.8449	0.4669		58.1992	99.4992		3.3442	4.5804		2.1774	-13.5882	-18.6664	-0.7239	2.4696	37.1735
1.8762	2.2312	1.9986	2.8087	3.0766	2.922	4.0301	4.7737		2.7971	2.7725	3.8488	5.085	5.804	6.812	7.4128	7.0062		0.9743	0.5113	0.9428	0.3568		1.0688	0.357	1.0761	0.4406		0.8218	0.486	1.2049	0.5114		1.0887	0.3299	1.0615	0.4192		53.6066	82.6247		3.6095	4.91		1.0505	-20.617	-12.2832	-1.8185	14.4388	42.5867
1.5155	2.755	2.3403	2.0959	2.8404	3.4632	3.7675	3.6929		2.7423	3.4107	3.5634	4.6402	5.5675	7.0598	6.9907	6.4114		1.0106	0.6244	0.9277	0.6443		1.1649	0.2611	1.2548	0.3289		1.0884	0.3575	1.1048	0.4673		0.9721	0.318	1.0019	0.4231		52.4368	78.569		3.7493	5.0082		-5.0618	-14.2786	-17.1181	-1.5467	14.5315	34.5583
1.3495	2.4309	2.8284	3.0201	1.897	2.6576	3.4705	4.4197		2.0943	2.893	3.0009	4.6334	5.5904	7.6397	7.0035	5.8043		1.3568	0.4803	0.8199	0.3295		1.1646	0.3498	1.0586	0.4745		1.0579	0.4452	1.0793	0.2604		0.9835	0.4189	0.9808	0.396		54.6555	85.0989		3.4759	5.3637		-0.372	-15.0482	-28.8332	0.372	18.6307	46.3262
1.6296	2.2813	2.354	2.0967	2.4678	2.8099	3.7245	4.179		2.4878	3.4774	3.4398	4.8741	5.5478	7.2415	7.1531	6.6222		1.0702	0.4606	0.84	0.2598		1.0671	0.414	0.975	0.4794		1.0899	0.4282	1.0708	0.3929		0.9128	0.4044	0.8664	0.3695		44.9858	90.665		3.3404	6.1483		-2.7407	-13.9128	-19.7595	0.3033	25.091	34.6667
2.1998	2.4673	2.5416	2.3727	2.4906	3.072	2.5705	3.9433		2.4784	2.3331	3.8198	4.2948	6.065	6.296	7.6361	6.6836		1.0698	0.5671	0.9826	0.3773		0.8971	0.2422	0.8778	0.5404		1.0718	0.3707	0.9181	0.3713		0.881	0.7078	0.8377	0.4188		47.3824	80.0492		3.7683	5.1576		-2.1869	-17.3907	-17.3983	2.7345	19.8878	35.9803
1.4657	2.533	2.666	1.9572	2.326	2.9957	3.1619	3.3907		2.5449	3.1738	3.3478	4.4882	5.3143	7.2016	6.4649	5.8668		1.2163	0.4932	0.8948	0.3974		0.9232	0.4386	0.8399	0.659		0.8585	0.3227	1.0502	0.5449		0.8244	0.441	0.9733	0.3859		65.5386	66.7882		3.8924	5.1204		-3.569	-17.529	-27.1151	7.6163	21.2694	33.038
1.0263	2.2859	2.3999	1.9046	2.0973	2.6932	2.3841	3.6218		2.2707	2.7224	3.6295	4.7404	5.2504	7.1043	6.11	6.7452		1.0393	0.5667	0.669	0.3376		0.7483	0.4449	0.8518	0.6513		0.9473	0.3445	0.9084	0.4292		0.92	0.4599	0.8946	0.4076		46.2519	89.2596		4.0103	5.4472		-1.8344	-19.539	-25.9212	5.8551	16.9661	21.2003
1.7659	2.0689	2.2744	2.4888	2.0775	3.1849	2.8176	3.7459		2.0251	2.9549	3.9476	4.4453	6.0873	7.1893	6.3181	6.8629		1.0615	0.424	0.9866	0.3958		0.8045	0.5151	1.1028	0.4919		0.926	0.2373	0.8213	0.3147		0.6529	0.5296	0.7649	0.46		40.2753	91.2014		5.1539	5.8851		-5.1268	-18.1044	-25.1343	-2.1874	19.7807	21.8619
1.7999	2.2583	2.144	1.9974	2.6234	3.2443	3.5121	3.3547		2.1725	2.4588	4.2275	4.227	5.4792	7.3821	6.623	7.1175		1.0763	0.4094	1.0265	0.4416		0.8603	0.6043	0.8484	0.6101		0.8225	0.397	0.9007	0.3665		0.9514	0.506	0.922	0.5139		46.8502	96.7774		4.344	5.4686		-2.7146	-17.0539	-28.7856	1.262	18.3135	22.0995
2.0506	1.6303	2.1564	2.3032	2.4223	3.9475	2.8395	4.0765		2.1054	2.6459	4.8522	4.781	4.7544	5.9319	5.5181	7.7981		0.7654	0.4641	1.219	0.4667		0.9693	0.5103	0.8516	0.4864		0.8431	0.4914	0.9433	0.414		0.9807	0.405	0.9868	0.5301		51.0162	118.754		3.2964	5.6231		-0.4278	-19.0645	-26.9372	4.7775	14.2777	22.9264
2.5459	2.046	1.8616	2.5271	1.8675	3.8974	2.5255	3.0054		1.959	2.6436	4.2806	4.7952	5.6387	6.1989	5.6877	6.8775		0.8577	0.3806	1.1053	0.6958		0.9015	0.484	0.7474	0.569		0.9899	0.4164	0.6885	0.3705		1.4186	0.4989	1.0971	0.3897		48.7342	100.609		4.1267	5.3323		-1.2283	-21.9485	-34.15	3.5575	10.8391	26.9366
1.9139	1.7969	2.1252	3.2666	2.6839	3.267	3.2341	3.1447		1.9184	2.09	4.031	5.7739	5.691	6.4626	6.7185	6.9955		0.8804	0.4599	1.0443	0.4926		0.7631	0.5904	1.0096	0.4124		0.9551	0.4724	0.9407	0.2634		1.0439	0.497	1.0535	0.5531		41.121	88.8697		4.4579	5.4997		-2.0223	-20.5603	-29.5619	0.2928	15.8087	25.7761
2.3636	2.0396	2.1638	2.5446	2.762	3.5573	3.1735	3.3817		2.9177	2.8298	4.5285	4.9904	6.003	5.3978	6.5861	7.638		1.0302	0.4688	1.2535	0.5785		0.999	0.5494	1.3926	0.4043		0.8733	0.4539	0.9921	0.4206		1.0959	0.5186	1.0179	0.5645		51.472	97.4244		4.3967	5.3715		0.2632	-16.3195	-34.7571	1.2503	12.0337	20.1167
2.2094	2.0464	1.5456	2.6843	2.984	3.6378	3.2696	2.5897		2.4126	2.4676	4.3959	4.7359	6.0008	5.5353	6.6164	7.0424		0.7754	0.6955	1.2166	0.5269		1.0616	0.4523	1.0392	0.6172		1.02	0.4026	0.9984	0.431		1.2788	0.4439	1.1279	0.3516		53.0231	107.267		4.0764	5.571		0.4031	-16.5297	-33.2323	-1.5103	15.6934	15.1895
2.2433	1.5042	2.2563	2.9106	3.2572	3.365	3.3253	2.6888		2.4975	2.7683	4.1607	5.2608	5.7656	7.7356	6.9866	7.2316		0.8952	0.4971	0.8066	0.5312		1.2941	0.4494	1.0738	0.3429		1.0146	0.4393	1.1137	0.478		1.0387	0.3564	1.1795	0.4717		54.1807	100.842		3.8991	4.6456		1.7547	-11.3391	-23.8956	-1.5211	12.4562	26.9223
1.6965	1.925	2.3281	1.5913	2.9811	3.0395	3.8009	3.4387		2.6539	2.8185	3.347	5.265	5.9958	7.2394	7.0443	6.8919		0.9829	0.3116	0.8092	0.482		1.1004	0.4278	1.1843	0.3192		1.2221	0.6153	1.0507	0.6165		1.0879	0.2726	1.0812	0.4926		68.2852	92.4055		4.2483	4.4976		4.8797	-14.1961	-24.949	-0.7135	9.4282	29.2613
1.8697	2.1918	3.0711	1.9673	3.1327	3.2507	3.9479	3.3615		2.4785	2.9462	3.672	4.65	6.3053	6.0887	7.5668	7.5585		0.9861	0.597	0.9966	0.305		1.0513	0.2628	1.1317	0.3392		1.1307	0.3216	1.0714	0.4762		1.1354	0.4514	1.0259	0.519		63.2949	94.4948		4.2497	4.4761		2.2295	-15.1596	-39.5815	-0.9423	8.4328	27.3335
1.9885	2.3281	2.4139	2.3383	3.2598	3.3429	3.2909	3.4728		2.2399	3.6481	2.7665	4.8348	5.8011	7.092	7.7002	7.1371		1.021	0.5434	0.9592	0.5349		1.1467	0.4196	0.9212	0.3981		1.2577	0.3582	1.2724	0.3887		1.079	0.3011	1.1265	0.437		57.1807	98.5866		4.1217	4.7265		0.6787	-14.828	-23.4695	-3.8266	13.3454	22.3633
2.2499	2.9634	2.4934	2.3394	2.7591	2.7997	3.8302	3.642		2.272	2.9527	3.8499	5.0979	5.5449	7.28	6.5071	6.2747		1.1198	0.6059	0.9853	0.2995		1.1762	0.2895	1.1187	0.164		1.1006	0.3037	1.1695	0.5177		1.2587	0.3574	1.0649	0.3792		55.4418	103.827		3.3274	4.8146		2.441	-12.456	-22.3375	-5.4711	13.5467	31.193
1.7207	2.2935	2.5684	2.146	2.5259	2.8506	3.6922	3.6713		2.2648	3.0682	3.1706	4.9221	6.0113	6.1504	7.4657	6.0081		1.2116	0.5171	1.03	0.3544		0.9378	0.3949	1.1096	0.4445		1.147	0.3666	1.1566	0.5473		0.9164	0.3982	0.954	0.4335		59.878	81.5778		4.7267	4.407		2.8945	-10.2965	-21.1816	-1.7172	6.3113	30.8926
1.6867	2.3981	1.8745	2.1157	2.7843	2.7401	4.6244	4.037		2.1926	3.2854	3.6406	4.9353	5.3906	7.2286	7.5554	6.5097		0.9891	0.4188	1.0137	0.4094		1.0593	0.4505	1.1521	0.4725		0.9115	0.3463	1.1326	0.4524		0.9412	0.3638	0.9503	0.3974		61.8204	90.3796		3.4643	4.2252		0.8795	-14.6216	-16.0905	5.8787	6.2882	33.8441
1.4952	2.6423	2.4568	2.2589	2.1574	3.5352	2.6008	4.153		2.0869	2.6722	3.6182	4.3782	5.1878	6.1315	7.6833	6.4651		1.1128	0.4133	1.2371	0.2269		1.2883	0.2778	0.7043	0.5618		0.9733	0.4122	1.1347	0.5331		0.757	0.353	0.9032	0.3439		58.9057	82.113		3.5855	4.7102		-1.3028	-19.4756	-8.6273	-2.1346	12.0909	41.9414
1.5887	2.4734	2.2309	1.5598	2.6093	2.7002	3.0567	3.9011		1.8869	2.7028	3.2782	4.4736	5.3186	6.4087	5.507	6.0031		1.1064	0.4367	1.1603	0.3894		1.1712	0.3635	0.8836	0.5599		0.9186	0.438	1.0203	0.4628		0.9537	0.4222	0.7162	0.4511		51.4013	80.3827		3.782	4.9992		2.294	-13.2603	-19.7155	-8.8172	14.158	44.2807
1.8265	2.4165	1.8145	2.253	2.2998	2.266	3.4214	3.9646		2.262	2.5423	3.5459	5.3995	5.2951	5.6635	6.2967	6.2743		1.0542	0.3571	0.8299	0.4314		1.0574	0.4352	1.1116	0.4759		0.9793	0.5569	0.9862	0.4619		0.6229	0.4741	0.8373	0.4433		57.5524	87.0603		3.58	4.8424		-1.2739	-13.0525	-21.7095	-2.3453	14.5792	31.9315
1.5199	2.3436	2.2624	2.3759	2.313	3.1161	3.0484	4.0342		2.2004	3.3952	3.8945	4.21	6.0665	5.5361	6.4062	6.7744		0.8986	0.4451	1.1025	0.6481		0.8167	0.4412	0.9739	0.5462		1.1316	0.3867	0.8661	0.3692		1.0058	0.6034	0.7727	0.4739		48.8641	89.6647		3.2316	3.1068		4.8917	-14.5099	-15.8878	-0.4512	20.0367	25.841
1.3226	2.4087	2.2072	3.5059	2.5581	3.1979	2.5671	2.9244		1.6481	2.2868	3.947	4.4431	5.289	6.1502	7.1319	6.7722		0.9825	0.3817	1.1638	0.486		0.9321	0.6428	0.7928	0.6384		0.7976	0.4875	1.1844	0.4452		1.1419	0.4671	0.9493	0.4816		45.5001	73.7028		3.5489	5.0357		-4.5224	-15.0968	-14.9321	0.3998	16.6331	38.7916
1.6338	2.4522	2.4402	2.5583	2.4264	3.3905	3.1426	3.1588		2.2214	2.5002	5.0901	4.6943	5.1248	6.8218	5.8941	8.1333		0.9431	0.404	0.9749	0.4835		0.9146	0.4666	0.9059	0.479		0.907	0.1979	1.0673	0.3285		1.2074	0.4557	0.9405	0.4836		31.1979	74.4908		3.8082	5.0839		-4.0966	-15.9779	-27.5713	3.5914	15.1001	37.8816
1.7666	1.9631	2.3233	2.5878	1.8724	3.5019	3.2103	3.1323		2.3077	2.667	4.065	4.6564	5.4874	5.9388	6.1241	6.9646		0.7669	0.4459	1.0305	0.6369		0.799	0.4642	0.9659	0.506		0.8119	0.3767	0.777	0.3541		0.8237	0.5064	0.8531	0.5957		44.0892	89.7253		3.8304	5.2162		-3.3944	-18.492	-18.1027	7.9719	19.0099	33.0917
1.7253	1.9076	2.6202	3.1012	2.4327	3.2472	2.4459	3.2053		2.4145	1.9497	4.2554	4.7993	5.6029	6.0957	6.5743	6.8921		0.9352	0.45	0.8923	0.497		0.8548	0.6179	0.7299	0.545		0.8633	0.3855	0.8743	0.2958		1.2132	0.4997	0.9891	0.4999		41.2257	89.2961		3.7188	5.7123		3.9452	-17.8726	-34.407	1.0758	22.3523	17.0495
1.972	2.0234	2.6927	2.5669	2.676	3.468	3.0969	3.7592		2.6531	2.6741	4.6246	4.8847	4.6617	6.6031	6.3704	7.7287		0.9347	0.4868	0.9449	0.4675		0.9906	0.5242	0.9464	0.2522		0.8727	0.3374	0.9673	0.3068		1.0567	0.363	1.0104	0.348		44.5956	87.3597		3.8427	6.2155		-3.4334	-14.7426	-26.418	0.7136	20.4722	39.1082
1.888	2.1374	2.4207	2.5271	2.9944	3.8411	3.3006	2.8569		1.851	2.7963	4.3174	4.872	5.7877	6.7018	5.6454	7.323		0.6406	0.4885	1.2044	0.5377		0.9782	0.4082	1.0062	0.3767		0.9777	0.3432	0.9149	0.2663		1.0188	0.3715	1.2115	0.5335		52.0529	94.1613		3.9785	5.2591		-6.991	-18.0882	-33.132	5.6849	17.5567	25.3911
1.9083	1.6798	2.6262	2.4972	3.3201	3.3512	4.1351	3.0068		2.4434	3.8421	4.1427	5.5475	6.225	8.3608	6.6551	6.062		1.0005	0.6356	0.7659	0.3284		1.2705	0.5047	1.1096	0.3404		1.0124	0.3714	0.8948	0.4149		1.1895	0.4419	1.2502	0.5526		47.7827	93.5323		3.952	4.4948		-0.4337	-20.2575	-16.106	5.4609	10.9296	28.7444
2.1322	1.7412	2.0632	2.4599	2.7831	3.3892	4.0996	3.3322		2.7858	2.9826	4.0934	5.4581	6.1812	6.9164	6.8467	7.332		1.0434	0.5134	0.8849	0.4411		1.0351	0.506	1.2902	0.3314		1.3694	0.3155	1.0085	0.4235		0.9341	0.4696	1.0344	0.3229		36.0059	92.0801		4.249	5.6557		-0.0339	-18.8016	-31.2762	2.8866	18.4108	24.6561
2.1838	2.1642	2.4351	2.1282	3.0436	3.5302	3.3914	3.2049		2.4095	2.9867	4.1585	4.1236	6.1724	6.2059	8.1114	7.2276		1.1274	0.4913	0.98	0.3577		1.1002	0.3151	1.0752	0.4864		1.1522	0.3991	1.103	0.4581		0.7796	0.4051	1.1051	0.4386		48.739	101.298		4.7901	5.6841		2.0663	-16.915	-32.8955	1.4555	16.6215	23.3939
1.9608	2.0343	2.0866	2.113	3.3749	3.25	3.7826	2.6494		2.3308	3.4697	4.5519	5.1361	5.8867	7.4796	7.9975	7.0971		1.0169	0.5566	0.8627	0.4806		1.2395	0.5405	1.0601	0.3397		0.5901	0.611	1.3162	0.5392		0.9511	0.3146	1.1714	0.4164		51.8268	111.809		4.5918	5.3857		7.0284	-16.7023	-25.0778	1.7225	20.083	18.7643
1.9191	2.2009	2.0928	3.2223	2.9893	2.7672	3.9443	3.401		2.4984	3.2519	3.7159	5.1702	5.9132	7.2372	6.9248	5.9757		1.1061	0.4027	0.8537	0.2878		1.1339	0.3388	1.1387	0.2821		1.1777	0.3675	1.0998	0.4689		0.728	0.3425	1.0689	0.4433		53.7556	105.002		4.1394	4.7181		0.971	-21.0469	-24.557	2.7731	9.6986	24.7147
2.078	2.2418	1.9175	1.8011	2.4962	2.8525	3.9185	3.5342		2.5134	2.9811	3.3664	4.1712	6.1525	6.059	7.4592	6.2453		1.1803	0.4816	0.9793	0.3334		0.8677	0.3885	1.1161	0.3966		1.1356	0.498	1.056	0.4486		0.9155	0.3118	1.0507	0.3703		62.1694	78.1126		4.0508	5.0263		0.2888	-19.7248	-28.0922	4.1211	10.1532	22.3615
1.9821	2.2888	2.0046	2.0576	3.0597	2.8062	3.5764	4.4117		1.8274	3.0943	3.5859	4.7596	5.9538	7.2118	7.8207	6.4871		0.9427	0.3941	1.0179	0.4231		1.0944	0.4448	1.0753	0.4355		1.0198	0.4211	1.148	0.4958		1.0121	0.2958	1.0692	0.3894		66.6715	95.2914		4.4513	5.2117		4.065	-16.3578	-34.9536	-0.9025	10.7271	26.8456
1.5357	2.8442	2.2489	2.3256	2.9438	3.4228	3.423	3.8657		2.0558	2.1138	3.7481	4.593	6.0429	6.8708	7.1481	6.6456		1.0111	0.4064	1.4011	0.3118		1.1243	0.3189	1.2504	0.3611		1.3278	0.5122	1.1484	0.5524		1.235	0.3643	0.9632	0.4491		54.3115	102.828		4.3094	4.8653		4.3291	-15.7448	-25.7159	-1.6625	16.7743	11.1608
1.6309	2.5813	1.8352	1.8852	3.0503	2.8188	3.9494	3.5968		2.0522	2.5701	2.9682	4.3919	5.6339	6.8499	5.8477	5.7557		0.7353	0.412	1.1968	0.4453		0.8917	0.2946	0.9744	0.5056		1.0739	0.4385	0.5982	0.4903		1.029	0.4068	0.7888	0.359		54.3262	98.7222		4.2858	5.5549		2.5595	-14.4288	-23.142	-3.774	11.9214	22.7728
1.5722	2.5189	2.2328	2.4336	2.5563	2.591	2.975	3.9603		2.2367	2.3782	3.1526	4.7089	5.5375	6.3657	7.0277	5.9294		0.9964	0.3124	0.6957	0.4543		1.0897	0.7041	1.0847	0.4629		0.8849	0.3964	1.0037	0.4911		1.1521	0.4165	0.8984	0.4475		58.9404	86.2128		4.8015	4.6435		1.0683	-11.1946	-21.5803	-2.1105	8.5678	28.5627
1.6208	2.519	2.3184	2.6853	2.3518	2.9561	2.8213	4.0922		2.0824	2.7358	3.8538	4.3967	5.923	5.8862	6.2613	6.7506		1.0815	0.427	1.1897	0.6441		0.8925	0.3673	0.9511	0.602		0.9765	0.308	0.9626	0.5077		1.2179	0.5428	0.8415	0.4611		62.7808	96.1423		4.37	4.2732		2.0575	-13.9986	-10.9604	0.2196	9.5652	30.467
2.0172	2.4267	2.8246	3.0339	2.5434	3.1001	3.7066	3.7539		1.7384	2.5137	3.7122	4.3171	5.4433	6.038	6.6976	6.4105		0.831	0.4097	1.1587	0.5263		0.935	0.0661	0.8175	0.6053		0.8681	0.3517	1.0951	0.4863		0.7886	0.463	0.9202	0.4896		57.5787	77.1696		3.6991	4.197		6.5643	-15.7792	-19.1926	-1.3996	12.7852	34.5285
1.6194	1.9946	2.3584	2.5286	2.5287	2.3156	2.6562	3.7869		2.0547	2.4592	3.3941	4.8576	5.0997	6.4722	6.2459	5.1068		0.9074	0.3325	1.0303	0.4566		0.9729	0.4544	0.9548	0.5183		0.8899	0.2694	0.9718	0.4221		1.1041	0.4395	0.9425	0.5859		55.9647	85.9367		4.098	4.8916		1.2213	-13.126	-22.0987	-7.1662	13.9717	38.1281
1.3094	2.0883	2.5777	2.9082	1.9736	3.2192	2.7542	3.7237		2.2577	2.738	4.0145	4.6049	5.353	5.3554	6.0539	6.8635		0.9458	0.4401	1.0775	0.5818		0.7528	0.4831	0.9878	0.5181		0.9855	0.3848	0.7906	0.4556		1.0745	0.5554	0.7017	0.5131		56.0782	105.581		3.776	4.8508		-0.8906	-11.8122	-20.8288	-5.1681	10.2345	33.2119
1.5101	2.0453	2.7955	2.4523	2.2009	3.218	3.2656	3.1933		2.1313	2.8145	4.0865	3.7711	5.6008	5.3704	6.4577	6.9832		0.8538	0.4654	1.0722	0.479		0.7874	0.5839	0.7899	0.5902		0.8849	0.3788	0.9348	0.3647		1.0242	0.5393	0.8606	0.4793		57.7641	86.0836		3.4471	4.544		-3.0299	-12.7804	-12.3545	-0.1746	8.4734	24.527
1.7459	2.1981	2.7831	2.1101	2.3832	3.6262	3.5083	3.6904		2.4179	2.8467	4.484	4.7645	4.9413	6.5063	6.4206	7.4606		0.816	0.6124	0.8477	0.363		0.9909	0.5591	0.9285	0.5326		0.7516	0.4253	0.8545	0.3649		0.8429	0.3872	0.9989	0.5591		50.1088	78.9652		3.2486	4.1837		-1.829	-19.8555	-14.722	-0.8683	14.8989	39.531
1.6226	2.2604	1.9774	2.2329	2.3833	4.0529	3.391	3.1065		2.3402	3.5665	4.5108	4.8652	5.6003	6.4987	5.2785	7.5195		0.9937	0.5295	0.9511	0.4132		0.8797	0.5609	0.9857	0.516		0.9774	0.4204	0.7858	0.2592		0.9413	0.4731	1.0427	0.5428		35.8865	80.9845		3.7081	4.8403		-0.7706	-16.1372	-21.6711	-1.6004	14.9198	41.5951
1.3308	1.8361	2.2664	2.3089	2.7024	3.4086	3.5887	2.956		2.5378	3.0949	4.4017	5.1947	5.6924	7.0391	6.1038	7.1102		1.0083	0.4833	0.8471	0.4058		0.5829	0.5085	1.0114	0.424		0.9799	0.519	0.8965	0.3992		0.9176	0.471	1.3786	0.4237		48.2024	87.5857		3.5711	4.9896		-2.7387	-15.1061	-16.4865	1.1675	21.9985	37.2546
1.751	1.9214	1.6489	1.8159	2.7409	3.3997	4.2122	4.0114		2.8656	2.9029	4.4026	5.1585	5.8589	6.8636	6.7655	7.4728		1.4335	0.5882	0.8616	0.2179		1.0031	0.5678	1.2126	0.4003		0.9847	0.2756	0.995	0.2906		0.6983	0.4174	1.0466	0.4745		44.4071	89.7887		3.6659	5.1974		-4.366	-16.7523	-18.4192	0.7707	22.9044	19.2564
1.8239	2.1409	2.3784	2.2117	2.8624	3.6239	3.4248	3.2372		2.5199	3.161	4.4474	4.8418	6.2891	6.8268	6.8634	7.5413		1.0491	0.5097	1.0228	0.3097		1.0364	0.3184	1.0271	0.4811		1.0446	0.4875	1.0059	0.3288		0.9376	0.3886	1.0754	0.4273		48.5894	75.756		2.8576	6.313		-1.6122	-18.9311	-21.8543	9.3315	18.4131	29.9107
1.9358	1.9859	2.4889	2.1772	3.5235	3.4954	3.642	2.4032		2.3678	2.988	4.0392	5.0856	5.9391	7.3052	8.3293	6.8306		1.069	0.4375	0.7359	0.5952		1.15	0.4669	1.0364	0.383		1.0167	0.4475	1.2988	0.4118		0.946	0.3498	1.2167	0.6436		51.4674	71.2951		3.6654	5.7653		-0.5828	-18.1756	-30.8513	4.8039	15.5523	33.9029
2.3155	1.6617	2.815	1.4478	3.1052	2.8549	3.7886	3.3621		2.5515	2.5876	3.6454	5.3736	5.8567	7.5549	6.9797	6.051		1.2497	0.4165	0.6961	0.306		1.1757	0.382	1.2136	0.2727		1.1333	0.3675	1.0392	0.3993		0.7803	0.389	1.13	0.4049		49.0399	90.9559		3.8688	5.0446		-1.0937	-20.0387	-27.0021	7.5042	17.9908	31.5627
2.0167	2.184	2.3105	2.3946	2.5713	2.5858	2.8413	3.4791		2.5542	2.8848	3.5577	4.7376	6.3185	6.0504	7.2537	6.5264		1.1553	0.5516	0.9727	0.4208		0.8019	0.4154	1.0871	0.4269		1.1983	0.3663	1.0308	0.1951		1.0209	0.387	0.9758	0.382		37.4774	91.6003		3.9784	5.2494		0.9505	-19.2818	-30.4732	1.6147	20.0786	36.2382
1.8925	2.2028	2.5869	2.7701	3.1822	2.9851	3.2005	3.5614		2.5526	2.1855	3.6534	4.9498	6.163	7.1803	7.8822	6.6593		1.0675	0.3924	0.9746	0.4453		1.1782	0.4864	1.149	0.433		1.0891	0.3083	1.2365	0.418		1.0808	0.3292	1.1047	0.3981		43.0726	94.391		4.3884	5.6384		0.6424	-17.4594	-29.4219	0.9756	16.4483	28.6315
2.0801	2.7357	2.6256	2.7072	3.1683	3.5287	3.1479	3.8054		3.1527	2.6028	4.4822	5.0483	6.2442	7.2994	7.4435	7.0472		1.1207	0.3594	1.0437	0.7161		1.1224	0.2944	1.0784	0.2458		1.0412	0.3086	1.1166	0.4335		1.3066	0.3191	1.1562	0.4244		49.3572	109.527		4.8484	5.6728		0.9964	-17.8215	-25.7582	2.0573	22.0792	22.6262
2.1471	2.3845	2.5236	2.4712	3.2135	2.9805	2.6844	3.6351		2.1146	2.3029	3.2385	4.5483	5.9016	7.226	6.2003	6.0658		1.0374	0.5297	1.0644	0.4769		0.809	0.2849	1.0613	0.2873		1.1502	0.36	1.0277	0.5348		0.9976	0.5687	0.849	0.3046		50.7131	98.5651		4.0398	5.2636		3.185	-20.2001	-26.9849	4.0604	12.1483	23.7904
1.9424	2.2509	2.084	2.9861	2.6944	2.607	2.543	3.8177		2.1466	2.5827	3.4471	5.4607	5.4045	6.8545	7.4694	6.2764		0.9412	0.3512	1.0433	0.5144		1.0727	0.4211	0.8605	0.4598		0.9092	0.2057	1.0815	0.6015		0.9502	0.3549	1.068	0.4408		49.5425	94.0734		3.9925	4.6631		3.5665	-22.7885	-32.0695	2.1109	13.3697	28.9177
1.9918	2.4953	2.1513	2.3165	2.5156	2.8306	2.9697	4.3506		2.1993	2.8708	3.7593	4.3767	5.7308	6.0259	7.371	6.6485		0.9168	0.4331	1.2919	0.537		0.9707	0.3461	0.9338	0.5137		0.8827	0.3992	1.0861	0.46		0.9922	0.184	0.8698	0.4539		55.1715	100.383		4.2552	5.3564		1.47	-16.7115	-30.1494	-2.8968	12.3318	29.067
1.8766	2.5786	2.2727	2.5777	2.7173	3.1186	2.8423	3.5899		1.9776	3.144	3.5609	4.3474	4.9522	6.1055	6.9945	6.3332		0.8708	0.4507	1.2343	0.5688		1.1116	0.2092	0.8709	0.7083		0.982	0.5114	1.2309	0.4278		1.1141	0.4274	0.9994	0.4721		54.0222	106.335		4.5338	5.3915		1.3149	-16.2175	-25.3389	-1.8602	16.7992	16.7384
1.6634	2.3676	1.8554	2.5963	2.7783	2.4967	2.9269	4.0448		1.9442	2.8568	3.1564	4.7531	5.2274	6.3569	6.782	5.8001		0.8616	0.7082	0.9845	0.5235		0.9268	0.4105	0.9451	0.5374		0.9094	0.4692	0.9446	0.53		0.7731	0.451	0.8892	0.506		52.9546	97.1598		4.2389	5.834		2.8332	-16.2334	-23.7284	-2.514	18.0171	16.2097
1.5495	2.228	2.2657	1.9849	2.1695	2.4973	3.303	3.9688		2.0269	3.3712	3.7933	4.4023	5.5483	5.7155	6.1994	6.5756		1.1447	0.4859	1.1254	0.3859		0.7996	0.4432	0.9378	0.5041		0.9995	0.4135	0.8584	0.5293		0.8925	0.5291	0.7855	0.4674		63.1657	85.3026		3.515	4.4047		1.8611	-9.8532	-26.322	-1.6059	8.0797	28.5615
1.7803	2.4057	1.5369	1.9988	2.4068	3.1811	3.681	3.262		1.9406	2.6401	3.9329	4.2047	5.4509	5.3976	7.4804	6.7981		0.7877	0.5137	1.1624	0.4126		0.8732	0.4811	0.8433	0.581		0.9318	0.5035	0.9238	0.5075		0.8427	0.5017	0.9776	0.564		66.8938	95.1586		4.088	4.5722		2.7105	-14.19	-20.6702	-3.2152	8.6885	28.7018
1.4182	2.1281	2.3105	2.1692	2.5613	3.3094	3.8727	4.0573		1.5268	3.05	4.9209	4.6013	5.1326	6.3363	6.6974	7.9763		0.8853	0.5482	0.9105	0.3255		0.9657	0.5784	0.8443	0.5973		0.7685	0.4251	0.9442	0.4618		0.8438	0.3651	0.9367	0.5265		60.312	97.0235		4.21	4.3728		1.1173	-15.2852	-22.0033	-2.6095	11.6284	27.8645
1.4742	2.1006	2.5821	2.2563	2.3269	3.9365	3.3213	3.1288		2.2865	3.4194	4.6895	4.7344	5.333	6.2564	5.6432	7.642		0.9698	0.5831	1.2733	0.5846		0.7223	0.5514	0.9973	0.5729		0.9437	0.4379	0.8376	0.4432		0.9986	0.4742	0.7997	0.3569		54.4101	94.0108		4.0856	4.5061		-0.5489	-13.8885	-22.267	-5.1487	12.482	34.5827
2.0371	1.9956	2.4543	1.6388	2.2027	3.4468	4.0317	3.0613		2.3695	2.3704	3.9635	5.2634	5.6645	5.3029	6.3539	6.8787		0.9238	0.5431	0.8734	0.3347		0.741	0.5658	0.9602	0.5088		0.9268	0.4497	0.7967	0.4981		1.0899	0.5153	1.0197	0.5238		56.9721	84.4639		3.8601	4.8364		-1.4138	-11.2979	-19.0866	-3.121	9.547	32.226
1.4125	1.9129	2.4595	2.3766	2.5916	3.3372	3.4355	4.0441		2.657	2.5453	4.4013	5.0271	5.6196	6.5179	6.5825	7.4255		0.9244	0.4817	0.8819	0.2705		0.9864	0.6169	0.7821	0.5196		0.8172	0.348	1.1255	0.2959		1.1721	0.2691	1.0326	0.4795		60.1437	102.231		3.902	4.6356		-1.7076	-13.5041	-11.1829	-0.8456	10.1856	30.72
1.1362	2.5874	2.5531	2.2343	2.706	3.5965	2.9706	3.0385		2.5675	2.3875	4.6485	4.8096	6.1522	6.6552	6.2865	7.5425		1.009	0.3951	0.9763	0.4276		1.0109	0.4837	1.0193	0.4665		0.9658	0.3064	0.9131	0.3776		0.7075	0.4847	1.1184	0.4541		55.7916	79.3552		3.4465	4.181		-1.7011	-12.3645	-17.1369	-1.0038	13.5576	37.0793
1.7231	1.8058	2.5178	2.5287	3.7674	3.6988	2.2547	2.7544		2.339	2.2287	4.1278	5.2776	5.7775	7.7721	6.569	7.1144		1.0247	0.4107	0.812	0.392		1.2474	0.3563	1.0627	0.4183		1.0007	0.3671	0.4625	0.3253		1.2032	0.3855	1.1816	0.4822		62.1206	80.5065		3.4406	4.4935		-3.6721	-16.4769	-21.759	-7.4517	14.4199	44.5432
1.7867	1.598	2.4496	2.5751	2.884	3.078	2.9516	3.1745											1.2945	0.5189				1.0725	0.5081				1.0496	0.2979				1.1585	0.5936				54.6412			3.6529			-2.6493	-13.3466	-18.3848
1.8598	2.1017	2.1646	2.9027	2.9784	3.4143	2.7943	3.3518											1.0926	0.3142				1.0542	0.2955				1.2734	0.3971				0.8382	0.302				48.9714			3.7405			-0.5796	-13.9246	-15.6804
2.4919	2.1249	1.8891	2.8612	3.1842	3.4671	3.2068	2.2376											1.0329	0.3977				1.2604	0.5052				1.0374	0.664				1.1027	0.3155				49.3923			3.4356			-1.8832	-17.6308	-21.3616
1.8811	2.0795	2.2446	2.6138	3.1361	3.5224	2.891	3.345											1.1375	0.4351				1.1938	0.3517				1.03	0.4257				1.1532	0.3608				56.1261			3.0479			-4.8488	-23.0933	-24.1031

## Sheet: Fig. 3
Fig. 3d
CRP mRNA		LEF			A77 1726				CRP release		LEF			A77 1726
Veh	2	5	10	2	5	10			Veh	2	5	10	2	5	10
1.114	0.6732	0.5999	0.3825	1.1814	1.1093	0.9086			1.0651	0.771	0.4562	0.3006	1.1563	0.971	1.0873
1.0164	0.7965	0.4831	0.3571	1.089	0.9579	1.1052			1.0551	0.8139	0.526	0.3952	0.9918	1.22	0.9555
0.8557	0.8119	0.5228	0.2683	0.9262	0.8939	0.7927			0.8719	0.5889	0.5892	0.398	0.89	0.9983	0.8264
Fig. 3d
CRP mRNA						CRP release
1	2	3	4	5		1	2	3	4	5
0.9565	0.4067	7.4407	6.644	7.1131		1.0491	0.4464	6.5753	5.7409	6.1724
1.1192	0.3355	7.5182	7.7111	6.3208		0.8659	0.3578	5.39	5.6709	4.6784
0.917	0.3353	6.63	6.499	7.2292		1.1138	0.3377	5.4337	4.511	5.6399

## Sheet: Fig. 4
Fig. 4a
NI	CRPL	CRPH
1.1198	1.6644	7.55
1.2101	1.4988	7.0281
0.9996	1.9384	8.8593
1.1373	1.8208	8.7712
0.8439	1.9154	8.3068
0.9694	1.9095	9.4474
0.9577	2.1427	9.046
0.9418	2.0663	9.2749
0.8286	2.2151	10.7569
Fig. 4k
CRP mRNA							CRP release
1	2	3	4	5	6		1	2	3	4	5	6
1.1293	0.398	7.6896	5.4919	6.0487	0.6184		0.8693	0.3247	5.5663	4.5743	6.2397	0.4199
0.9714	0.3775	6.7438	6.2265	7.4305	0.5156		1.1471	0.4292	6.3619	4.7561	4.6835	0.4778
0.8971	0.3124	6.1362	7.1952	6.0798	0.4729		0.9796	0.4377	4.7033	5.9572	5.0917	0.5917

## Sheet: Fig. 5
Fig. 5c
CRP mRNA								CRP release
1	2	3	4	5	6	7		1	2	3	4	5	6	7
1.1495	0.3399	1.0548	6.0253	6.8182	5.4196	0.4866		0.9704	0.3326	1.0334	6.3835	6.1442	4.538	0.5104
0.9361	0.4466	0.8614	7.5141	6.2243	6.6671	0.6451		1.0998	0.4912	0.8139	6.2429	4.7905	5.5946	0.5088
0.9132	0.3306	0.9023	6.5608	5.2491	7.0581	0.6668		0.903	0.4099	0.9359	4.6392	4.7723	6.2007	0.3482
Fig. 5f
TRAP+						Pit area
Blank	CM-DMSO + M-CSF	CM-LEF + M-CSF	CM-LIG + M-CSF	CM-LEF & LIG + M-CSF		Blank	CM-DMSO + M-CSF	CM-LEF + M-CSF	CM-LIG + M-CSF	CM-LEF & LIG + M-CSF
0	112.303	103.505	107.085	35.9457		0	50.4681	48.3422	42.657	15.8298
0	89.4553	85.3049	92.3036	42.4404		0	59.0553	56.3103	48.4245	11.8363
0	107.265	87.1904	85.6013	32.6079		0	62.9923	46.2543	53.0428	20.6205
Fig. 5g
TRAP5b
Blank	CM-DMSO + M-CSF	CM-LEF + M-CSF	CM-LIG + M-CSF	CM-LEF & LIG + M-CSF
0.9603	3.11	3.0653	3.2182	1.2653
1.1377	2.5268	2.8626	2.6648	1.1483
0.913	3.1182	2.4872	2.9043	1.461

## Sheet: Fig. 6
Fig. 6b
Veh									LEF									ACF									LEF + ACF
0	4	8	12	16	20	24	28		0	4	8	12	16	20	24	28		0	4	8	12	16	20	24	28		0	4	8	12	16	20	24	28
1.966	3.1693	4.4686	6.0074	6.5563	6.9538	6.6099	6.0766		2.0363	2.524	3.8607	5.4375	4.1351	5.4158	6.8778	7.1694		2.0094	3.4016	4.1917	4.0827	6.1436	6.9433	7.0326	8.0374		2.0427	2.4551	2.8133	2.3601	2.3965	3.1492	4.1609	3.7263
1.837	2.9158	4.1796	6.1159	6.1634	6.9588	7.1576	6.9717		2.2747	2.5439	3.8797	5.3389	4.7928	4.9415	5.5083	7.5226		1.9495	3.287	3.901	4.4304	5.5593	5.927	6.747	7.6779		1.976	2.5466	2.7369	2.0973	2.8201	3.3936	3.1849	3.8995
1.557	2.9927	4.1044	4.6876	6.0608	7.3082	6.9642	7.3206		2.204	2.1792	3.7515	4.8235	5.1793	5.2525	6.0032	6.9535		1.5309	3.4038	3.9761	4.3754	5.3394	5.4102	7.0091	7.7661		1.8652	2.4976	2.7585	2.4397	2.8478	3.3161	4.094	3.7945
1.9423	3.333	4.1668	6.2304	6.1863	7.3684	6.3378	7.3878		1.7006	1.9226	3.4036	4.872	5.1539	5.6379	6.3204	6.7752		1.9873	2.9114	3.4173	5.0365	5.9769	5.5252	6.919	6.5923		1.6851	2.2682	2.2742	2.5441	2.7844	3.953	3.7663	3.4457
2.0131	3.2971	3.8704	5.5356	6.406	7.0531	7.2209	7.8208		2.1617	2.5082	3.9265	5.0174	5.3218	5.7358	5.895	6.283		1.654	3.1129	3.959	4.5794	5.3212	6.0625	5.316	7.288		2.0824	2.1951	1.9332	2.5817	2.8539	3.1706	3.1277	4.0118
2.0309	4.0507	3.5224	5.2149	5.0614	6.1244	7.2887	8.4341		1.9906	2.1952	3.9619	5.0478	5.9747	6.0577	6.5416	6.4089		1.6571	3.0389	3.6597	4.0298	6.2958	6.2576	7.3935	6.7504		2.0802	2.2361	2.2425	2.955	2.9386	3.6773	3.7301	4.0467
2.1132	3.5272	3.7812	5.2512	6.3308	5.3939	7.5251	7.7801		1.6008	2.3235	3.9889	4.2541	5.4752	7.1009	6.5565	7.5183		1.8523	2.6288	3.9563	3.8404	5.0234	6.1663	6.38	6.353		2.1666	2.6405	2.4011	2.8882	2.9201	3.7047	3.3704	4.6596
2.5311	3.3912	3.6699	5.762	5.2667	6.2009	8.3232	7.5664		1.7839	2.0563	4.1392	4.531	5.3261	5.9289	6.9076	6.7031		1.9822	2.6687	3.8207	3.8619	5.2159	7.6734	5.9082	5.8508		2.4095	2.2084	2.7853	2.6062	3.0839	3.5858	2.9879	4.1457
2.1966	3.5602	3.1626	5.3442	5.4049	6.3283	7.7244	7.586		1.7298	2.1376	4.6318	4.4025	5.62	5.8589	7.2437	5.7937		1.5683	2.6068	3.63	4.0558	4.8999	6.6311	6.0757	7.0602		2.2613	2.0687	2.132	2.6604	3.4061	3.0088	3.1665	3.8106
CRP							TRAP5b							Oc.S							Oc.N							BMD							BV/TV
NI	BL	Veh	LEF	ACF	LEF + ACF		NI	BL	Veh	LEF	ACF	LEF + ACF		NI	BL	Veh	LEF	ACF	LEF + ACF		NI	BL	Veh	LEF	ACF	LEF + ACF		NI	BL	Veh	LEF	ACF	LEF + ACF		NI	BL	Veh	LEF	ACF	LEF + ACF
35.7389	97.2668	131.567	98.9594	136.128	75.536		2.13	5.3955	8.3299	6.2998	8.1399	4.4399		5.7314	6.3949	9.1284	8.1203	7.0766	5.5406		1.4138	2.0671	2.5007	2.3366	2.5371	1.8362		250.956	272.998	194.295	232.104	184.344	241.238		31.4643	35.4	23.2509	20.3719	20.6907	32.9132
36.7442	100.757	122.671	91.4772	128.917	76.041		2.191	5.0642	7.8877	5.6879	8.1737	4.5028		5.2085	6.2458	8.6055	7.8794	7.5694	5.3764		1.6765	1.997	2.5682	2.2521	2.5259	1.7887		256.557	275.976	181.588	220.578	186.613	233.633		36.134	37.0796	22.2345	25.084	22.1262	36.2327
35.6935	93.9132	123.63	95.0744	122.304	72.5282		2.3291	4.9983	7.5691	6.5038	6.4962	4.1281		5.3391	5.6708	7.5686	7.2824	7.8121	5.5108		1.6831	1.8309	2.6794	1.8928	2.6006	1.8599		285.293	237.699	156.574	220.714	172.719	211.475		38.0102	37.5854	26.8192	24.6257	19.8172	32.4025
36.1492	96.0714	137.052	101.901	131.932	62.8569		2.2923	4.2262	8.3052	6.7416	8.4475	4.9326		5.2636	6.5161	8.611	7.7813	7.8401	5.0081		1.6254	1.8419	2.5613	2.4217	2.607	1.8338		288.76	269.54	182.976	176.907	187.092	239.19		38.3817	32.022	22.8638	22.9606	22.6583	30.1596
35.7485	92.4293	133.219	103.9	105.043	77.4719		1.7228	4.5625	8.3614	6.8181	8.1532	3.8276		4.9636	6.5186	8.6941	6.7317	7.9444	5.0438		1.6179	2.1108	2.7188	2.4134	2.2798	1.9386		290.393	226.702	183.752	215.009	194.892	243.578		40.4495	33.4529	19.1797	26.3759	23.6275	34.3893
37.7805	86.8418	97.0384	106.044	99.5298	78.3652		2.3747	4.736	7.0675	7.732	6.7369	3.7951		4.5569	6.5816	8.098	7.0691	8.4259	5.1621		1.7306	2.1218	2.7214	2.4586	2.7751	1.6463		299.846	247.515	157.243	193.823	196.391	244.617		43.9035	34.6125	19.3623	26.128	23.7975	34.1901
25.0917	98.0752	128.302	125.275	105.749	79.1346		1.9678	5.5777	8.5565	7.0752	6.9191	3.9113		4.9094	6.8321	8.1366	6.4778	8.0846	5.4034		1.7324	2.2064	2.9602	2.6247	2.3331	1.9261		326.635	250.466	200.954	209.146	199.531	249.768		40.4399	33.0467	19.3542	28.0872	24.5545	28.8678
30.3178	81.896	101.425	110.165	90.6691	83.4097		1.9371	4.4676	6.1119	6.8747	6.7568	4.0078		4.6536	7.0484	8.0096	8.1137	7.9795	4.7938		1.8475	2.4739	2.8098	2.7383	2.384	1.6875		304.454	262.54	164.113	187.142	234.317	274.425		39.3328	33.8828	19.9133	30.5321	29.8355	27.9461
29.4118	82.8807	112.353	106.922	94.1667	97.0404		1.9125	4.1513	7.1539	7.43	6.8377	3.388		4.6206	6.7323	7.7889	7.122	8.3171	4.7666		2.0921	2.2529	2.732	2.5435	2.4328	1.641		291.341	246.037	153.326	183.691	210.675	256.286		39.4084	28.2229	17.8988	27.9618	26.2011	29.0378

## Sheet: Supplementary Fig. 1
Supplementary Fig. 1a																				Supplementary Fig. 1c															Supplementary Fig. 1d
DHODH activity in macrophages					IL-6					IL-17					RANKL					IGG	TRAP		IGA	TRAP		IGM	TRAP		CCP	TRAP		ESR	TRAP		CRPL mCRP	CRPL RANKL	CRPH mCRP	CRPH RANKL
PBE- BL	PBE- 12 M	PBE+ BL	PBE+ 12 M		PBE- BL	PBE- 12 M	PBE+ BL	PBE+ 12 M		PBE- BL	PBE- 12 M	PBE+ BL	PBE+ 12 M		PBE- BL	PBE- 12 M	PBE+ BL	PBE+ 12 M		8.8129	12.172		14.8234	12.172		2.0523	5.172		12.2113	12.172		9.458	12.172		542.854	0.0424	1878.94	0.0696
1.0019	0.6692	0.8728	0.4229		34.4204	23.2439	23.9203	19.1241		14.9721	11.3354	21.188	16.9893		40.2039	53.1151	50.5061	47.7576		2.7371	16.6704		13.1936	16.6704		6.8855	6.6704		14.4477	16.6704		7.0017	16.6704		789.789	0.1266	2726.72	0.0677
1.123	0.4301	0.7692	0.5563		45.1131	37.5668	23.7	14.2694		9.9273	9.8811	11.6364	18.7456		27.0361	59.8219	48.7719	36.7759		-3.1804	9.9644		-2.6592	9.9644		8.0752	9.9644		4.6853	9.9644		7.7071	9.9644		561.469	0.0809	2825.85	0.0748
1.394	0.5963	0.9413	0.6254		30.0729	30.2209	30.1425	5.027		2.1249	4.6676	24.7836	14.8231		37.6028	41.4257	39.1339	44.8347		10.8091	30.8986		1.1249	30.8986		8.0437	30.8986		17.548	30.8986		16.8573	30.8986		224.44	0.0786	2970.97	0.1192
1.0791	0.2966	1.0026	0.7607		26.7197	24.1892	27.4048	20.5446		13.8336	4.3051	25.5473	3.9242		46.7779	33.5101	26.9386	53.7268		0.7933	10.1106		9.5204	10.1106		11.6588	10.1106		-2.6542	10.1106		3.1202	10.1106		633.825	0.095	1987.26	0.1261
0.9616	0.3328	1.2293	0.6419		22.7851	24.6124	16.1096	22.0842		15.4985	16.3494	5.8329	15.8221		38.4459	50.9433	44.9039	45.9068		12.505	17.8596		11.5311	17.8596		8.4554	17.8596		15.8144	17.8596		12.9688	17.8596		797.943	0.0926	2058.19	0.0799
1.1916	0.7839	1.1063	0.6337		21.5451	29.0852	19.4197	26.8793		17.7091	8.2928	19.832	11.0881		18.4407	50.3776	51.2845	40.6934		-3.3798	19.3964		5.2595	19.3964		9.9251	19.3964		15.0128	19.3964		22.3749	19.3964		817.662	0.0735	1788.4	0.0794
1.2307	0.3786	1.0344	0.7443		22.0001	29.7678	29.0617	44.8263		32.203	4.5364	15.3716	10.2377		47.3475	44.0378	52.2243	38.1327		11.911	32.6469		6.8398	32.6469		14.805	32.6469		17.8954	32.6469		1.9788	32.6469		1145.46	0.0649	2180.72	0.1119
1.0925	0.1272	1.1343	0.7367		16.2943	21.297	26.8402	26.3988		23.0216	5.0882	12.1871	19.0228		50.963	33.6939	76.18	43.0637		4.8047	38.9539		8.8594	38.9539		3.9959	38.9539		5.2545	38.9539		15.7583	38.9539		1228.61	0.078	1864.28	0.1068
1.1483	0.5194	1.2286	0.62		15.516	17.8565	5.8357	18.0555		17.3682	7.1878	28.0295	4.0737		52.113	49.1537	59.0523	36.3471		8.8665	28.0444		15.0713	28.0444		12.3667	28.0444		20.7517	28.0444		7.1663	28.0444		896.971	0.0926	1724.78	0.0886
1.072	0.5562	1.0933	0.7301		20.5253	19.298	27.8077	26.6462		18.712	8.879	8.0986	6.9401		88.7539	32.9874	54.2758	22.9705		9.3665	14.0035		3.0517	14.0035		9.5246	14.0035		3.9128	14.0035		21.481	14.0035		957.014	0.0661	1246.51	0.0533
1.0532	0.6665	0.9112	0.6571		24.5073	15.0487	30.325	35.7186		26.2669	7.9137	7.5588	8.4976		74.127	52.6343	69.4297	29.6539		2.0578	25.3043		17.2878	25.3043		17.7911	25.3043		13.6067	25.3043		14.1068	25.3043		1487.48	0.0503	1814.92	0.0754
1.0846	0.6862	0.8446	0.5871		18.6687	33.3679	32.5684	31.1344		22.8748	6.9154	5.6223	8.9438		51.7679	36.4232	80.732	22.1025		10.7796	25.8996		10.8379	25.8996		5.7513	25.8996		16.349	25.8996		7.4868	25.8996		1337.32	0.0435	2435.03	0.1113
0.8869	0.5923	0.9243	0.5224		8.3874	12.031	40.1214	19.7412		15.6336	11.2417	15.1864	5.713		58.1637	29.8365	72.5774	27.1901		15.6822	26.4804		4.408	26.4804		6.2368	26.4804		6.4908	26.4804		18.7918	26.4804		1069.36	0.0439	2349.11	0.0894
0.8366	0.725	0.9267	0.5992		13.6177	9.236	38.691	21.9385		16.412	11.3815	15.8263	5.7984		69.1321	23.3398	51.6207	27.1983		5.7946	27.2461		11.4835	27.2461		16.2553	27.2461		1.1373	27.2461		5.8096	27.2461		901.208	0.0589	2336.12	0.0588
0.7981	0.6576	0.6922	0.3777		26.9093	7.5804	33.4057	27.0037		20.251	16.532	12.471	10.3094		69.834	29.9599	56.5137	23.4829		16.1389	19.6471		1.5619	19.6471		7.4741	19.6471		19.6526	19.6471		14.1958	19.6471		1120.12	0.0494	2728.62	0.0377
0.9623	0.5591	0.8251	0.4221		26.8989	18.011	26.6206	31.2081		15.1324	20.9848	5.9082	11.5615		58.0272	19.398	66.9305	11.1575		1.0175	17.5661		9.3056	17.5661		8.804	17.5661		4.5176	17.5661		7.0204	17.5661		1184.9	0.0277	2595.51	0.0407
0.9786	0.6085	0.9961	0.5177		28.3011	18.1626	40.7025	32.0722		16.8185	12.6316	15.8044	13.5769		34.1386	27.2709	60.2448	16.9337		2.7771	21.0908		14.4846	21.0908		9.9248	21.0908		15.4139	21.0908		15.9314	21.0908		1290.83	0.0168	2527.95	0.0503
0.7244	0.4825	0.9615	0.4475		50.3941	4.4756	40.9444	27.2561		10.7987	14.1829	17.885	16.2761		60.0381	13.6286	54.356	34.8555		4.3955	33.4861		8.1847	33.4861		6.0828	33.4861		12.1034	33.4861		4.5253	33.4861		737.277	0.0624	3362.32	0.0598
0.7035	0.6139	1.2866	0.3157		31.3874	7.5286	41.0722	14.2818		8.8804	15.5741	20.5718	13.7298		60.8813	34.7411	80.6711	34.1372		11.0383	25.0442		7.7953	25.0442		8.4164	25.0442		22.1805	25.0442		22.433	25.0442		701.948	0.0648	3519.95	0.0108
0.9775	0.3704	1.0342	0.4271		27.7245	17.9875	20.6994	14.861		14.5342	15.9816	29.5121	12.3294		77.9569	37.3725	44.6663	33.9692		10.8669	12.4914		3.1115	12.4914		7.5921	12.4914		19.3633	12.4914		18.9166	12.4914		537.205	0.0753	3029.03	0.0422
0.9848	0.4161	1.0822	0.523		31.6424	20.5689	32.8055	20.29		10.0082	13.3423	22.3746	20.4236		43.8491	37.7724	41.176	44.4841		2.4407	9.0683		12.7097	9.0683		5.1704	9.0683		3.1931	9.0683		5.2339	9.0683		771.486	0.0982	1935.07	0.0727
0.9852	0.4923	1.2219	0.54		38.6421	23.3787	28.8586	15.4996		6.0316	6.6149	18.468	21.7762		37.7674	67.3774	51.2796	39.9414		17.6194	7.0147		5.2687	7.0147		4.1456	7.0147		-2.0872	7.0147		10.4065	7.0147		675.122	0.0785	2828.6	0.0708
1.172	0.2498	1.15	0.4994		38.7319	32.7058	32.7018	7.9501		3.9283	8.5088	24.7463	12.9737		31.9453	49.2725	43.3005	41.1329		3.5704	25.4085		5.7257	25.4085		14.2709	25.4085		1.5724	25.4085		20.3887	25.4085		659.995	0.0731	3006.63	0.155
1.069	0.4499	1.0453	0.6558		31.8944	25.2547	35.4433	15.7401		10.3497	6.3534	28.5015	16.5169		45.6632	42.4587	31.8344	50.9718		15.2617	28.2138		4.4318	28.2138		15.8248	28.2138		9.2545	28.2138		13.9176	28.2138		216.608	0.0881	2607.7	0.093
1.0486	0.5136	1.0903	0.5841		49.9488	21.1195	20.1611	20.5012		14.7828	7.4613	27.8985	16.9449		43.6059	43.1353	25.2824	59.8923		9.1954	38.3473		0.413	38.3473		14.4496	38.3473		15.7971	38.3473		6.0118	38.3473		452.537	0.1048	2966.67	0.0747
1.1535	0.5112	1.155	0.5938		30.214	28.9172	19.4638	21.0273		13.5165	8.3889	23.6409	16.3053		40.4931	51.0482	47.5141	42.0318		1.3281	5.6036		17.5169	5.6036		12.9486	5.6036		3.1502	5.6036		13.9397	5.6036		705.663	0.0854	2861.68	0.0894
1.2891	0.652	1.049	0.8536		35.574	33.2132	23.9218	20.796		16.8164	6.5294	20.2989	3.7668		18.2976	49.3398	50.4381	26.5308		6.623	27.0814		5.8428	27.0814		13.7176	27.0814		18.5729	27.0814		11.4575	27.0814		689.117	0.0832	2108.51	0.1128
1.1029	0.544	1.2219	0.8141		30.6444	24.0796	27.4831	28.3863		17.2252	4.6543	21.1332	21.8973		36.8999	41.3751	45.4547	47.447		-0.7308	18.1968		-2.4018	18.1968		13.5425	18.1968		0.9543	18.1968		13.695	18.1968		463.875	0.0851	2215.72	0.1009
1.2275	0.693	0.9153	0.6809		22.0305	24.2325	22.3658	23.3921		17.0098	5.2264	28.3338	7.0822		49.6085	27.457	33.6209	48.3469		13.8046	18.1304		-0.0117	18.1304		13.5527	18.1304		17.0647	18.1304		4.7701	18.1304		164.475	0.0916	2222.33	0.0802
1.1235	0.724	0.9347	0.5862		17.5187	24.4408	17.8864	24.3816		20.5831	8.5888	11.1958	6.1524		47.7205	45.325	52.7546	42.2591		2.8009	21.4002		9.9038	21.4002		8.3199	21.4002		12.6125	21.4002		10.24	21.4002		868.818	0.059	1376.83	0.0865
1.1544	0.5742	0.8927	0.6884		21.5246	25.1639	20.8271	29.7929		27.834	6.2539	11.3533	9.8534		48.2759	45.208	54.4309	28.7741		19.0367	22.9141		3.877	22.9141		3.1291	22.9141		21.4159	22.9141		6.3022	22.9141		874.808	0.0844	1549.32	0.0978
1.0001	0.6583	0.8814	0.6937		18.5004	3.525	29.6065	35.2125		20.4428	3.1213	8.1927	11.1955		57.6191	32.3611	61.0527	42.9951		8.8091	20.3951		4.9985	20.3951		4.9511	20.3951		12.7475	20.3951		16.0838	20.3951		1419.16	0.0624	1609.78	0.0785
1.2187	0.677	0.8896	0.8075		20.2445	18.3744	30.9768	28.226		23.4032	8.9048	9.7128	7.8628		54.2037	29.256	80.6235	25.4714		0.4386	19.9445		7.625	19.9445		6.9451	19.9445		18.9744	19.9445		10.3579	19.9445		1532.73	0.0468	2397.49	0.0453
0.9403	0.4861	1.029	0.6382		37.4316	10.1986	50.3742	24.0853		21.1628	10.0098	17.8705	2.5068		54.43	28.9674	65.095	28.0491		5.0065	24.0202		1.0138	24.0202		6.6634	24.0202		11.0271	24.0202		5.9753	24.0202		1157.26	0.0593	2269.89	0.0992
0.8634	0.3815	0.9719	0.5217		21.0676	10.3225	38.4469	29.37		21.3671	10.4061	7.2943	10.9794		79.972	26.0726	55.6084	43.0792		8.7602	30.184		10.0814	30.184		15.2707	30.184		5.1701	30.184		7.581	30.184		899.466	0.0979	1986.43	0.0522
0.9659	0.4041	0.9446	0.4534		10.8378	12.143	30.3091	31.558		17.9051	21.4561	1.4092	10.3438		78.0564	29.2765	56.289	27.4592		10.528	24.6571		11.8753	24.6571		12.2706	24.6571		7.8537	24.6571		4.9427	24.6571		1127.93	0.0388	2092.73	0.0565
1.0989	0.6352	0.879	0.5443		18.9871	19.8022	33.7752	35.4983		9.461	18.388	10.2696	1.4357		58.7377	35.9154	72.8943	18.2827		2.3997	18.0799		-1.387	18.0799		5.1641	18.0799		14.3846	18.0799		15.0122	18.0799		1307.44	0.0236	2438.15	0.0799
0.919	0.3309	0.9562	0.5079		24.9216	15.0355	44.7756	14.84		24.1946	10.6137	16.9182	11.0949		30.7493	29.4698	69.4902	24.3603		14.341	20.0189		1.7765	20.0189		2.2772	20.0189		1.7103	20.0189		11.0132	20.0189		1032.13	0.0361	2566.89	0.0488
0.7184	0.3806	0.9285	0.3894		25.9106	3.0116	40.0061	28.4125		12.0278	12.0873	16.3471	12.1594		68.7414	18.1434	34.0226	32.3127		16.6469	35.299		7.6378	35.299		7.4045	35.299		17.0406	35.299		6.0019	35.299		742.087	0.0944	2943.19	0.0275
0.8207	0.5065	0.8196	0.3647		16.0724	12.3269	33.9757	15.8968		27.6859	18.2083	30.8532	13.3893		64.9325	29.111	78.9064	33.3508		7.9031	37.7866		9.0986	37.7866		11.0592	37.7866		7.7426	37.7866		9.7791	37.7866		691.732	0.0432	3877.37	0.0287
0.9867	0.3285	0.7322	0.4794		21.7667	19.4589	32.3885	8.9233		13.833	16.2499	21.288	24.775		74.1655	35.3332	69.3368	15.7851		6.5961	19.682		-0.7711	19.682		9.9363	19.682		6.5909	19.682		18.3361	19.682		872.925	-0.0032	2761.14	0.0684
0.9298	0.3111	0.9361	0.5474		28.3273	18.4644	36.6767	25.0933		9.0493	12.417	19.1406	19.7081		38.8446	33.7417	47.1654	21.0779		11.9244	23.724		8.0901	23.724		3.7771	23.724		11.4796	23.724		16.8928	23.724		1233.49	0.063	2116.3	0.0658
0.6711	0.5447	0.9934	0.3802		28.3357	18.6733	37.1433	12.1554		8.1927	8.2479	22.4593	12.5051		58.3303	28.7788	60.1191	34.9756		9.0813	35.1234		8.4218	35.1234		3.6248	35.1234		5.6971	35.1234		3.9826	35.1234		435.558	0.0682	2778.18	0.0158
0.9877	0.8041	0.8566	0.1314		33.7304	23.6379	33.2919	7.6843		12.5835	12.3924	29.38	14.6583		39.2917	39.7092	55.9829	37.3464		13.6651	12.1205		-2.8782	12.1205		9.3194	12.1205		17.0549	12.1205		13.566	12.1205		566.046	0.0758	3290.28	0.0649
1.0098	0.7965	0.655	0.5552		45.8561	21.8254	30.9557	18.23		12.5415	3.471	24.0039	19.282		46.8365	38.9079	39.1623	42.954		10.1929	15.2128		7.0814	15.2128		14.396	15.2128		4.6315	15.2128		8.6116	15.2128		371.069	0.1201	2998.59	0.0752
1.0693	0.5586	0.9927	0.5636		43.098	21.6092	24.7523	9.5344		7.9532	18.9706	18.0734	16.673		46.613	40.0889	34.2211	56.5937		4.1288	21.0012		5.4949	21.0012		2.7164	21.0012		8.1939	21.0012		13.8316	21.0012		404.935	0.0916	2375.28	0.0794
1.2526	0.663	1.0107	0.5992		27.6907	34.3468	22.0833	11.8004		0.5254	1.1404	13.9029	25.4661		34.2852	46.5114	43.9989	44.7681		18.6377	11.0597		2.8783	11.0597		2.8886	11.0597		2.6367	11.0597		10.6162	11.0597		623.28	0.0832	2712.37	0.0978
1.1419	0.6986	1.0635	0.9185		30.2402	34.3217	37.7836	0.4897		15.2963	5.5606	24.7577	14.6979		24.3568	54.2454	41.0392	37.1842		5.4859	8.8295		9.1539	8.8295		5.1297	8.8295		0.5135	8.8295		21.3219	8.8295		691.361	0.0847	2686.7	0.111
1.0452	0.7336	1.3009	0.7099		36.011	20.5901	22.1744	22.1535		15.7976	4.6523	23.5017	9.1126		42.3472	45.2329	34.1647	48.0864		17.175	6.5039		7.1868	6.5039		1.8674	6.5039		5.8093	6.5039		11.3433	6.5039		455.93	0.098	3975.45	0.0891
1.0225	0.17	1.1403	0.5725		39.5733	12.5076	18.0681	22.5153		22.7749	7.8025	19.9583	9.8752		39.9867	40.834	15.7392	53.5381		9.4686	21.7905		6.9238	21.7905		4.1209	21.7905		13.0978	21.7905		14.0094	21.7905		465.314	0.0833	2923.48	0.0857
1.2082	0.5009	1.0033	0.6756		29.8804	26.0949	15.3284	24.8915		30.025	6.7445	3.7358	13.6013		34.8773	47.2734	49.5677	40.6542		8.4144	16.2603		6.6361	16.2603		7.8413	16.2603		2.5834	16.2603		13.5998	16.2603		755.391	0.0616	2255.22	0.1026
1.1875	0.6393	1.1118	0.7769		27.663	27.3991	22.6078	40.4011		17.8479	2.4362	11.9406	4.9302		4.7282	50.3668	52.3995	29.0711		5.5383	24.215		11.2345	24.215		14.2941	34.215		5.6051	24.215		12.2368	24.215		840.938	0.0267	1846.6	0.0972
1.0343	0.4035	1.1898	0.6785		25.608	36.5363	28.7369	29.8995		16.5828	3.3636	11.2082	3.1627		44.7831	40.2822	52.994	35.7508		-2.7652	17.8184		8.2312	17.8184		2.7	17.8184		4.4468	17.8184		18.6872	17.8184		974.648	0.0598	1701.64	0.087
1.013	0.3576	1.0848	0.4992		24.3327	11.5305	26.3792	23.4615		24.727	8.678	14.1447	6.1325		51.5965	28.6385	93.2414	39.3122		16.5506	19.2396		7.9267	19.2396		12.2548	19.2396		21.5529	19.2396		19.2822	19.2396		1874.1	0.026	2312.1	0.0819
1.0231	0.6159	1.0984	0.5695		23.6039	24.4632	20.3781	28.9413		24.6291	9.6331	15.8947	10.8951		55.3581	39.2913	65.4446	80.2464		11.3961	15.6705		0.6454	15.6705		4.7195	15.6705		17.2002	15.6705		14.726	15.6705		1161.73	0.0789	2377.91	0.1026
0.9498	0.3449	1.0318	0.6392		19.0585	13.914	30.9575	34.1228		19.4225	10.1533	10.1367	7.7134		89.005	31.4235	53.9697	21		3.6472	27.1415		9.7082	27.1415		1.8004	27.1415		22.6481	27.1415		10.8168	27.1415		766.59	0.0503	2007.14	0.0654
1.1733	0.4954	0.9434	0.6423		26.492	17.4527	30.8856	27.9192		8.9796	18.2251	6.8314	4.3132		68.0235	36.54	62.7437	40.9868		8.7158	34.5673		6.7962	34.5673		0.9391	34.5673		17.1701	34.5673		14.5198	34.5673		1049.98	0.0348	1364.77	0.0967
0.8348	0.5259	1.1954	0.2619		18.4139	18.3988	35.6649	21.7233		19.5255	12.6519	12.8471	9.2253		57.7564	32.5147	74.8332	19.0464		3.7822	26.8674		6.0171	26.8674		7.787	26.8674		1.1537	26.8674		12.8622	26.8674		1433.68	0.0491	2118.3	0.0614
0.7888	0.5877	0.7453	0.4698		13.915	11.8889	46.2398	27.4507		17.6668	10.9799	16.9959	11.8052		62.2831	25.8847	66.8503	22.2259		11.4864	10.5014		8.6819	10.5014		9.5843	10.5014		2.5922	10.5014		18.6215	10.5014		1202.11	0.0737	2387.03	0.0418
0.8014	0.6413	0.8877	0.3768		22.7855	6.5667	43.8816	26.004		19.4698	13.8878	11.4054	12.9673		72.5201	20.7938	39.3238	35.79		14.141	22.9808		5.4566	22.9808		15.346	22.9808		0.2695	22.9808		14.7709	22.9808		932.582	0.0426	2440.71	0.033
1.1011	0.5461	0.8075	0.4503		32.6119	15.3009	35.4241	29.5019		10.2743	19.0242	3.6928	21.5641		63.8571	32.7299	59.0883	28.6847		14.0695	27.1189		-0.2917	27.1189		11.6247	27.1189		10.3135	27.1189		16.0658	27.1189		974.931	0.0135	3026.45	0.0633
0.932	0.7504	0.8991	0.5494		22.5285	17.0072	32.4787	23.3103		8.7676	14.6565	17.5932	15.5599		61.5248	19.6321	64.7759	7.3621		18.5047	23.8177		6.0806	23.8177		5.1997	23.8177		2.7989	23.8177		4.9782	23.8177		1123.86	0.0586	2737.98	0.0696
0.6342	0.6685	0.9364	0.5043		4.7115	12.3698	40.6841	16.4382		8.495	11.2348	17.4875	13.6727		42.2026	31.9299	62.6667	25.249		3.9023	28.5761		1.3013	28.5761		1.9888	28.5761		21.7883	28.5761		8.5726	28.5761		1036.16	0.0659	2555.96	0.0274
0.8232	0.6308	0.8464	0.2363		20.8162	3.4954	38.3675	11.6176		11.6091	13.6616	19.2646	17.4614		58.1402	11.303	50.9163	33.299		12.4292	30.2775		14.2201	30.2775		14.4452	30.2775		26.1709	30.2775		12.4408	30.2775		376.821	0.0721	2644.96	0.0164
0.9574	0.6569	0.8269	0.3306		26.1821	20.0468	32.1023	16.5417		13.4635	15.4997	34.6191	19.6643		50.7312	32.7024	52.1985	35.4555		7.3177	16.4565		4.219	16.4565		9.1597	16.4565		12.2113	16.4565		10.9594	16.4565		1116.82	0.1365	3503.53	0.0588
0.9973	0.4037	0.9597	0.5493		27.3847	20.2766	28.9595	13.424		9.1811	3.7405	26.0969	15.4702		57.7265	37.0442	38.8753	41.5469		1.8651	15.5598		5.9067	15.5598		6.3412	15.5598		14.4477	15.5598		8.5276	15.5598		552.751	0.0918	3278.22	0.0724
1.0525	0.428	1.0144	0.5417		35.0457	22.1064	33.1053	12.8237		6.6488	17.1587	13.6814	17.7933		42.3457	40.0305	36.7951	44.1694		11.2415	17.4473		8.5783	17.4473		2.511	17.4473		14.6853	17.4473		13.788	17.4473		482.007	0.0493	2838.67	0.0766
1.1428	0.4046	1.0351	0.5513		49.4505	39.9607	26.5208	3.569		12.8058	10.4813	21.7508	16.1662		32.3378	50.9482	40.0131	39.3306		9.2699	26.9937		6.9016	26.9937		4.8583	26.9937		17.548	26.9937		11.812	26.9937		600.745	0.079	2474.05	0.1194
1.0599	0.4418	1.3031	0.6821		35.0507	29.2724	40.3541	18.9905		14.7331	6.0882	27.2861	13.6801		30.7174	46.6518	49.4439	38.0011		7.5193	12.2384		15.7567	12.2384		5.9815	12.2384		-2.6542	12.2384		7.087	12.2384		979.592	0.1099	2897.39	0.0903
1.0972	0.5018	1.2218	0.6147		30.5035	13.9196	29.067	21.8159		14.5301	7.9361	23.4116	12.5621		59.3505	40.9662	38.2845	55.6903		1.3266	8.484		3.6866	8.484		10.2661	8.484		5.8144	8.484		18.6288	8.484		255.75	0.095	3006.82	0.0788
1.2144	0.2723	1.0989	0.6312		34.3681	25.4755	22.0572	21.3257		19.5273	17.5513	24.7195	8.1615		46.2189	39.6167	28.3289	56.0602		3.4217	17.5895		8.9611	17.5895		10.5084	17.5895		24.0128	17.5895		13.608	17.5895		250.945	0.0885	3163.56	0.0987
1.2669	0.435	1.0519	0.7565		41.4458	30.7613	18.0495	50.1957		17.5861	4.6037	22.7423	5.4758		18.6816	53.2935	43.0475	19.8732		9.3546	17.1243		-3.2305	17.1243		4.2896	17.1243		17.8954	17.1243		3.5363	17.1243		592.915	0.074	1872.1	0.1184
1.0432	0.5112	1.1398	0.8545		41.7049	26.9799	25.9333	28.832		18.5035	5.0007	19.1895	9.2747		26.1835	52.478	49.1985	23.7445		15.5729	16.503		15.6555	16.503		0.5601	16.503		5.2545	16.503		10.1505	16.503		771.62	0.0866	2210.16	0.0912
0.8744	0.1998	1.1266	0.6318		35.3239	28.3635	38.3496	11.9092		23.659	6.8987	19.0334	19.8786		43.97	45.4324	45.4615	47.0666		6.3954	6.2336		4.0342	6.2336		2.7843	6.2336		9.7517	6.2336		12.1762	6.2336		683.046	0.0691	1937.51	0.0569
1.1261	0.5496	1.2596	0.5658		23.5456	20.451	19.5506	26.5724		27.8547	13.7066	24.4348	8.7362		49.8175	39.211	26.977	44.6807		9.8512	7.2969		6.0948	7.2969		5.9274	7.2969		3.9128	7.2969		11.3968	7.2969		357.665	0.0838	1992.57	0.0892
1.1165	0.5729	0.8993	0.7012		31.5342	23.575	9.8754	33.639		18.5886	8.078	13.6378	2.0641		51.3666	41.1042	55.5118	53.1183		2.1145	13.2023		5.9451	13.2023		5.9236	13.2023		13.6067	13.2023		23.6673	13.2023		906.38	0.056	1590.56	0.0947
1.2331	0.8538	1.1251	0.708		34.5318	20.448	28.9971	31.7148		10.386	5.7645	8.7678	5.1377		86.6047	40.4195	53.5948	32.0564		15.6663	28.5208		11.1105	28.5208		2.0257	28.5208		16.349	28.5208		24.9412	28.5208		873.9	0.0418	2161.42	0.0846
0.911	0.7223	0.9173	0.3422		20.5225	12.9288	30.0307	25.4145		21.7542	8.2239	11.097	11.4889		57.6841	40.3122	68.8508	34.542		3.5412	9.2697		3.9388	9.2697		4.8237	9.2697		6.4908	9.2697		16.2838	9.2697		935.65	0.0485	1407.1	0.0558
0.8711	0.7096	0.8431	0.6676		20.1272	16.0363	30.8886	25.8845		22.0264	10.0932	15.7706	10.2597		52.1556	45.1065	85.0394	24.1576		6.363	34.5422		2.2044	34.5422		3.5973	34.5422		6.1373	34.5422		2.2698	34.5422		1584.88	0.076	1803.37	0.07
0.8376	0.6896	0.9413	0.4685		40.6408	10.7258	49.5341	29.842		21.1074	11.4515	11.2286	12.6133		70.3212	31.5542	72.7812	29.3977		12.7406	22.3195		8.1663	22.3195		6.5932	22.3195		19.6526	22.3195		11.5671	22.3195		1346.71	0.0486	2415.49	0.0443
0.8903	0.6457	0.8331	0.4197		18.3451	13.5977	36.8735	29.7399		12.3125	22.5134	3.4279	13.6318		80.9443	25.6215	20.6331	21.5717		0.0547	33.2475		5.7775	33.2475		10.7288	33.2475		4.5176	33.2475		18.5797	33.2475		1063.8	0.0289	2222.32	0.0466
1.1426	0.6967	0.7694	0.4563		17.685	19.0955	31.3259	32.4158		12.598	16.0711	4.6264	12.4745		71.2433	31.0906	59.8219	23.139		1.4598	21.5709		7.3482	21.5709		9.5686	21.5709		15.4139	21.5709		10.2307	21.5709		987.501	0.0461	1887.72	0.0624
0.7379	0.5498	0.9364	0.5901		21.8349	12.7636	36.1655	16.7147		10.6119	12.4314	16.7426	15.1245		47.8637	22.2674	70.8466	13.6137		6.9614	30.7698		-0.242	30.7698		8.6811	30.7698		12.1034	30.7698		24.6888	30.7698		1193.2	0.061	2456.8	0.0592
0.7309	0.4785	0.8121	0.4473		24.5542	4.132	42.351	16.3823		15.1448	13.3886	17.0148	21.0988		56.3214	25.9932	64.0169	28.6821		-1.117	27.3862		-1.6494	27.3862		2.937	27.3862		22.1805	27.3862		24.5632	27.3862		1274.88	0.0561	2511.54	0.0187
0.8837	0.5974	0.79	0.291		18.0001	16.1584	36.9977	14.198		11.2694	16.6829	30.3002	17.5245		66.0025	15.7978	54.5837	35.0432		11.2636	22.1378		9.7371	22.1378		14.9544	22.1378		19.3633	22.1378		5.9366	22.1378		451.561	0.0384	2513.32	0.04
0.9669	0.3099	0.6558	0.4194		9.9812	19.4184	32.9768	19.3864		6.7032	14.2853	26.5112	13.483		58.0146	33.0811	62.5898	32.211		-0.5243	30.1552		4.2139	30.1552		18.3491	30.1552		3.1931	30.1552		6.4995	30.1552		618.11	0.0618	3395.81	0.0619
0.9261	0.484	0.9904	0.5179		13.6939	19.4882	33.5575	8.9071		5.4219	19.0489	21.0144	15.8573		60.0281	37.1857	43.568	3.6524		15.2525	23.4528		3.7164	23.4528		16.7917	23.4528		-2.0872	23.4528		10.8852	23.4528		432.125	0.0694	3605.19	0.065
0.9985	0.5017	1.0017	0.4705		26.7368	34.6004	36.2128	8.809		14.0922	6.7384	20.1379	18.4448		51.4291	35.9116	45.8008	35.3609		16.2512	24.0393		2.6999	24.0393		7.2974	24.0393		1.5724	24.0393		19.2547	24.0393		653.413	0.0718	2993.25	0.0571
1.0261	0.2706	1.195	0.3106		25.4405	28.576	34.479	7.6848		14.2841	11.6292	25.2677	7.0287		41.7145	75.5158	43.2265	35.938		12.378	31.7992		13.3312	31.7992		9.8135	31.7992		9.2545	31.7992		16.0308	31.7992		675.824	0.1167	2524.2	0.0796
1.013	0.4713	1.3012	0.4195		23.5786	20.9914	35.2496	20.2447		4.5805	9.0995	30.3418	11.7685		39.5236	43.7522	44.3053	39.9687		13.5679	20.2064		14.5347	20.2064		9.3431	20.2064		15.7971	20.2064		15.6934	20.2064		882.998	0.1062	2916.26	0.0776
1.1419	0.5306	1.1156	0.5686		11.5114	23.4184	14.5943	20.1812		8.8346	12.6973	21.534	6.6353		67.0702	40.6706	33.6175	63.381		6.9755	24.4634		4.3184	24.4634		2.8267	24.4634		13.1502	24.4634		14.1922	24.4634		688.937	0.1006	3208.65	0.0755
1.3326	0.5648	1.0329	0.5825		29.5141	29.4292	21.9581	17.2026		15.9241	11.9917	10.6801	7.869		40.346	42.7587	37.8471	50.8399		0.7939	10.8564		11.5658	10.8564		15.0231	10.8564		18.5729	10.8564		17.7071	10.8564		304.956	0.0748	2768.05	0.1152
1.0999	0.7668	1.1241	0.8886		27.6597	30.824	21.3724	17.4209		16.4805	3.7153	22.7539	10.0334		28.0383	51.8732	47.6842	41.8766		12.5263	18.3769		16.8672	18.3769		10.3227	18.3769		0.9543	18.3769		23.0047	18.3769		477.93	0.0979	2194.54	0.1266
1.2094	0.5564	1.2036	0.8148		31.0694	24.666	20.6501	22.5567		29.2422	2.9019	23.6797	18.1306		22.5504	49.7737	49.8418	43.0616		16.8249	25.59		10.0853	25.59		10.3951	25.59		17.0647	25.59		11.9823	25.59		809.653	0.09	2744.92	0.0817
1.1559	0.6764	1.1033	0.6706		38.718	22.2855	27.5054	23.7277		25.6248	9.1165	20.3992	6.7565		46.4657	42.0703	26.7219	50.1772		9.503	13.9065		12.0414	13.9065		12.0274	13.9065		12.6125	13.9065		11.7337	13.9065		625.568	0.0763	2816.01	0.0215
1.1948	0.7214	1.0221	0.6157		38.8687	26.8782	21.7434	28.6497		14.1371	8.5941	12.7098	3.5258		48.4201	36.4274	24.5074	51.3905		3.3296	8.2184		4.548	8.2184		6.5137	8.2184		21.4159	8.2184		19.6581	8.2184		307.398	0.078	1228.43	0.1047
1.1337	0.6158	1.0588	0.7143		32.0585	27.7845	13.9054	35.1683		18.1268	4.4243	12.9899	7.7985		29.9544	48.1428	52.0846	22.9685		9.4968	4.7048		9.3984	4.7048		15.1061	4.7048		12.7475	4.7048		19.2136	4.7048		89.7271	0.0554	2819.57	0.1024
1.108	0.6116	1.0956	0.7761		29.6109	23.2413	25.7258	27.7903		24.7263	1.226	10.0552	9.6959		36.8207	48.2162	53.0946	28.5878		5.4797	11.6864		1.7145	11.6864		7.3623	11.6864		18.9744	11.6864		9.6369	11.6864		823.474	0.0551	2000.09	0.0899
0.7181	0.5619	0.8057	0.6063		37.2358	17.5188	28.349	18.5968		22.498	9.6023	11.2439	6.4557		51.8012	30.525	57.3109	37.5891		6.5938	17.6893		15.1046	17.6893		6.2311	17.6893		11.0271	17.6893		5.3081	17.6893		849.09	0.079	1668.79	0.063
0.9165	0.6873	0.9458	0.5002		37.9893	15.6071	26.8253	30.9185		20.4623	9.7271	5.4973	2.8386		53.5175	37.5524	78.4356	29.9149		1.7847	16.1618		1.8275	16.1618		17.5637	16.1618		5.1701	16.1618		5.1119	16.1618		1356.2	0.06	1718.12	0.0619
0.9274	0.4304	0.9125	0.5351		33.4173	12.4766	18.5217	33.7035		14.4184	10.4688	12.9404	11.1647		61.2915	31.98	62.8896	43.0133		3.6003	13.5036		8.2739	13.5036		3.1397	13.5036		7.8537	13.5036		12.1695	13.5036		1506.17	0.0296	1709.84	0.0555
0.972	0.3657	0.839	0.5475		9.4364	13.9273	31.9604	22.614		17.6677	16.1136	3.5393	11.8652		82.9967	29.0086	55.5333	30.2669		2.7694	20.273		4.8318	20.273		12.0475	20.273		0.3846	20.273		9.2264	20.273		1099.37	0.0388	2218.43	0.0855
0.9329	0.4679	0.9155	0.6049		21.9041	11.0579	30.2688	15.6797		14.7152	12.5058	9.7279	16.0524		63.547	31.7772	67.5121	20.164		7.1958	19.5961		4.6914	19.5961		4.8834	19.5961		1.7103	19.5961		10.3464	19.5961		938.208	0.0793	1840.44	0.0588
0.758	0.6374	0.8811	0.5639		25.2917	14.9787	40.0224	29.4637		12.644	12.1613	16.4935	18.7691		52.9605	41.1834	76.5693	17.8576		11.081	19.7819		18.0144	19.7819		4.222	19.7819		17.0406	19.7819		13.1764	19.7819		1157.87	0.0533	1838.05	0.0326
0.8331	0.3348	0.8304	0.408		21.3123	5.2821	46.9576	19.6584		12.8737	15.9924	14.4939	10.6757		66.11	29.6337	61.2737	32.8763		11.4762	31.6902		7.5352	31.6902		7.7682	31.6902		7.7426	31.6902		14.2605	31.6902		1388.93	0.0067	2322.03	0.0339
0.9371	0.3689	0.6963	0.3394		24.9708	11.9079	40.158	19.7242		7.3281	19.5524	10.6172	19.1748		72.7648	20.5156	81.8156	32.7469		9.7062	31.0513		6.5071	31.0513		1.4914	31.0513		6.5909	31.0513		5.4806	31.0513		1075.36	0.0525	2469.64	0.0704
0.902	0.4795	0.9387	0.4863		28.7691	18.9368	35.7656	11.3749		9.1158	12.8816	18.2744	19.1285		56.554	28.7874	60.0326	25.9013		2.227	24.5392		4.8578	24.5392		9.2158	24.5392		11.4796	24.5392		17.802	24.5392		-44.3097	0.0669	2704.71	0.0631
0.7611	0.4914	1.0294	0.9109		21.5147	16.3109	34.2882	19.7948		9.6342	7.2354	18.2175	20.6594		44.5528	35.2376	62.323	15.551		6.9713	19.3045		15.2785	19.3045		2.2748	19.3045		5.6971	19.3045		5.5722	19.3045		1005.65	0.0706	4137.07	0.0476
0.9278	0.6049	0.9625	0.3397		13.0726	10.3331	39.2884	9.7962		11.8655	14.1083	18.331	12.0527		77.9677	30.4737	66.713	31.4454		8.4555	24.439		3.8226	24.439		2.8803	24.439		17.0549	24.439		13.9676	24.439		1079.71	0.093	3020.41	0.0463
0.989	0.579	1.5338	0.1944		19.1593	20.4246	35.2646	13.0329		1.7447	14.6585	30.4097	13.2701		47.6045	17.0262	24.6516	35.9425		12.1724	27.1583		18.3254	27.1583		6.4028	27.1583		4.6315	27.1583		5.3379	27.1583		933.925	0.0869	1595.52	0.0686
1.001	0.5485	1.0372	0.4393		25.0035	20.8435	39.848	20.0333		10.625	5.5511	30.8579	14.9488		45.4718	27.5548	83.4961	39.1561		17.0167	25.524		1.8415	25.524		7.7395	25.524		8.1939	25.524		10.3383	25.524		815.538	0.0745	2795.77	0.0756
1.2195	0.6185	1.006	0.5544		25.3263	24.9358	35.9274	16.7283		15.3899	9.9849	18.888	8.3818		42.2521	37.9972	34.8657	62.0332		9.8229	19.3973		3.4932	19.3973		3.9488	19.3973		2.6367	19.3973		13.0269	19.3973		1059.53	0.0715	3423.43	0.09
1.302	0.8013	1.0738	0.5625		10.2541	35.581	27.9357	9.2879		15.4132	6.7699	18.5419	7.4004		47.8283	39.1053	37.1318	42.8637		8.3231	17.5251		1.3513	17.5251		7.5758	17.5251		0.5135	17.5251		23.1763	17.5251		451.634	0.104	3055.61	0.1059
1.0395	0.5653	1.2835	0.6649		13.6939	34.9675	26.2118	16.6482		27.7969	4.7731	26.5972	20.8601		28.1486	61.6904	47.2505	37.3781		5.5264	14.8712		4.9297	14.8712		6.89	14.8712		15.8093	14.8712		21.2486	14.8712		477.336	0.1028	2608.47	0.0865
1.0403	0.6334	1.1612	0.6696		25.387	21.6258	32.036	21.0121		19.5481	9.0006	25.1713	8.9707		32.4124	53.6046	44.2557	49.3443		10.6608	14.2686		5.191	14.2686		11.1035	14.2686		13.0978	14.2686		11.269	14.2686		833.982	0.077	2647.24	0.0289
1.2446	0.675	0.885	0.6038		28.0972	22.2162	24.8082	22.7602		17.2974	5.7709	20.1492	4.5858		42.8725	44.3999	32.6263	56.6095		-1.7969	10.43		1.4768	10.43		3.9649	10.43		2.5834	10.43		13.6893	10.43		677.379	0.0937	2902.1	0.1071
1.2154	0.7592	1.0819	0.6805		31.4884	31.0859	19.0838	30.3668		20.5444	2.5365	15.2763	10.6392		42.55	42.1581	36.2113	51.3237		-0.2428	17.5698		7.6268	17.5698		14.0552	17.5698		5.6051	17.5698		8.042	17.5698		421.651	0.0842	2864.16	0.1157
1.1061	0.3898	1.1476	0.8091		47.2708	29.1476	17.3051	38.8275		26.0066	5.1415	23.5909	11.1406		30.2442	48.9839	47.7155	29.27		6.9916	11.5196		14.7342	11.5196		6.9658	11.5196		0.4468	11.5196		11.9446	11.5196		418.248	0.0775	2414.27	0.0787
0.7968	0.4273	1.0625	0.8055		41.9746	23.4156	27.8943	24.3509		20.9359	4.7072	13.6486	2.6331		38.407	48.7814	51.7124	38.6134		2.881	7.4645		-0.232	7.4645		5.8669	7.4645		21.5529	7.4645		10.6449	7.4645		709.832	0.0902	2095.91	0.0638
1.0725	0.4848	1.2317	0.4387		28.5844	11.3278	28.2139	24.1369		15.2127	9.2845	28.0433	4.9694		48.4716	40.5917	49.0062	44.9323																	934.107	0.0444
1.0465	0.5664				31.0799	33.0059				19.5635	7.7822				50.8941	24.7584																			739.887	0.0409
1.0258	0.3014				37.1855	17.0203				21.4976	4.5338				62.186	40.6903																			1507.49	0.0403
0.6178	0.4324				41.8408	32.9955				20.0357	10.5824				90.2674	40.7618																			996.293	0.0873
0.9047	0.4741				31.7709	15.543				17.5948	10.582				56.3827	51.1093																			873.404	0.0577
0.8344	0.1453				48.9984	12.6989				14.6697	13.2964				53.5495	35.0303																			1032.68	0.0184
0.9168	0.5168				32.4092	10.2127				10.3086	19.886				62.8895	37.0393																			1362.17	0.0323
0.9263	0.5524				31.8129	15.5653				12.7613	19.5506				76.6108	23.3854																			1208.36	0.0552
0.8119	0.9054				26.7707	32.415				13.3222	10.9077				65.2826	26.8408																			960.925	0.0619
0.6774	0.7001				24.4356	10.0511				9.0645	11.182				22.7395	33.4228																			1375.21	0.0586
0.937	0.6164				34.1057	13.0262				4.4751	16.838				58.7204	30.7047

## Sheet: Supplementary Fig. 2
Supplementary Fig. 2b														Supplementary Fig. 2c																									Supplementary Fig. 2e
BMD							BV/TV							DHODH activity in macrophages					Proliferation macrophages					IL-6					IL-17					RANKL					IL-6R
PBE-			PBE+				PBE-			PBE+				PBE-		PBE+			PBE-		PBE+			PBE-		PBE+			PBE-		PBE+			PBE-		PBE+			CRPL	CRPH
BL	Day 14	Day 28	BL	Day 14	Day 28		BL	Day 14	Day 28	BL	Day 14	Day 28		BL	Day 28	BL	Day 28		BL	Day 28	BL	Day 28		BL	Day 28	BL	Day 28		BL	Day 28	BL	Day 28		BL	Day 28	BL	Day 28
276.975	228.134	251.255	237.982	213.715	171.913		32.0872	24.8566	25.486	40.3896	18.5165	15.3239		0.9314	0.6314	1.2186	0.6933		0.9358	0.1858	1.0015	0.49		154.009	61.8616	138.663	129.684		18.6573	9.1511	18.1437	21.245		9.2194	7.1341	13.309	9.5352		0.7886	1.6717
279.294	241.535	261.144	243.969	217.168	176.535		35.5909	27.8645	27.7358	36.0655	18.8543	16.154		0.9139	0.6377	0.8259	0.6746		1.349	0.4542	0.9956	0.5011		160.15	85.9814	147.418	106.222		24.1934	10.1093	20.2585	17.764		10.1723	7.7217	12.342	11.5032		0.97	1.3216
263.251	255.093	254.474	239.752	228.253	189.173		35.2851	30.6772	27.3543	30.7084	19.5044	14.7182		1.1441	0.8479	1.1266	0.667		1.0756	0.3765	0.9673	0.5414		124.743	83.0876	114.463	120.891		20.7868	7.3567	21.5393	9.3718		15.7215	4.0212	11.5836	7.6788		1.0219	1.741
252.39	243.788	244.791	220.516	180.396	188.38		35.213	29.7122	22.3123	32.2383	18.7897	12.017		1.047	0.9045	0.9341	0.7017		1.0816	0.4886	1.1313	1.0078		85.3718	71.3811	112.688	92.2145		19.8736	5.3141	25.7159	15.953		11.0426	2.8764	7.891	7.2129		1.0136	1.7067
248.363	212.683	251.757	235.406	227.455	173.009		41.3888	28.9213	27.9307	37.6229	15.8364	9.6647		0.7887	0.6679	0.9555	0.6451		1.2019	0.3749	0.9027	0.6791		139.255	59.3811	141.953	99.0556		23.5745	9.4544	32.3482	17.4388		10.5568	4.1542	6.9847	8.6801		1.1277	1.4365
253.11	242.039	253.779	247.298	195.53	173.804		41.9347	31.5658	28.9756	35.5865	19.0686	11.2472		0.8168	0.6589	0.9389	0.4731		1.128	0.3881	0.8024	0.8851		136.935	81.968	112.67	95.5066		29.515	12.0622	25.8109	12.2887		12.614	3.7249	8.6467	7.583		1.3283	1.7784
234.044	249.415	252.173	243.009	200.084	184.174		38.2442	31.5419	27.4051	32.4254	20.7391	11.8727		1.0281	0.8244	0.7541	0.4769		0.9245	0.5947	0.8906	0.6277		133.553	88.0697	130.23	103.601		27.7134	13.0041	23.9603	16.0745		13.066	5.9168	6.7723	7.2932		1.2409	1.8844
247.64	251.918	222.368	253.492	213.597	181.877		26.1868	33.3875	30.1843	33.9531	20.3082	9.3084		0.9414	0.8034	0.8259	0.6733		1.037	0.882	0.9567	0.8101		110.278	88.7346	102.442	75.1278		26.592	16.6887	23.6178	10.6063		10.8882	4.4769	8.1856	3.1751		1.1067	2.996
235.727	262.245	258.806	251.234	196.031	175.296		37.6865	37.6998	29.8027	33.2187	22.6792	6.5451		0.8556	0.7375	1.2217	0.5438		0.8887	0.627	0.8801	0.7117		123.818	136.756	107.665	63.6598		19.1062	17.2408	26.8391	8.4918		15.5931	1.0193	11.8364	3.7456		1.0569	2.394
247.875	263.24	233.718	273.681	186.251	177.305		38.7088	33.9506	31.1359	33.5148	21.5533	11.2053		0.9	0.6431	0.7406	0.3542		1.1645	0.6739	0.7038	0.6025		94.8899	112.729	124.481	69.2945		23.1474	14.1089	24.4221	8.3376		11.5283	3.6416	6.4029	4.2963		1.1521	2.1811
255.665	254.832	232.189	260.68	199.041	171.423		36.0252	31.6327	34.6941	37.238	21.9989	12.96		0.9849	0.6888	0.9071	0.4351		0.8331	0.7296	0.964	0.6066		103.7	98.7272	113.834	84.4299		22.9624	11.0945	27.0497	10.7577		9.5583	5.7959	4.0012	2.8169		1.57	1.4737
247.943	239.731	236.685	249.633	205.712	168.348		30.6204	32.0236	32.5145	29.3102	27.0262	10.9332		1.019	0.6406	0.9969	0.5415		0.8679	0.9027	0.9964	0.674		117.573	97.8247	91.5123	83.9658		18.1943	18.2196	21.7683	11.8889		7.9411	5.3999	8.2014	2.2881		1.2435	0.87
224.792	266.675	243.291	259.54	204.21	172.547		30.9968	35.592	27.8249	27.1465	25.5611	1.1305		1.1125	0.4006	1.0207	0.5621		0.961	0.4673	1.0549	0.5588		98.6781	112.142	102.747	65.7208		9.908	18.8243	22.3999	8.3103		7.1876	7.693	10.9224	3.5687		1.0769	1.7394
258.812	268.135	232.37	261.618	180.029	161.435		32.8812	34.7415	31.6025	25.6086	24.4929	13.4053		1.3539	0.5297	1.3111	0.5218		0.8829	0.4927	1.3455	0.4207		79.8492	112.94	122.617	40.1137		17.8251	16.0882	13.5771	3.8443		6.0387	6.4843	8.8967	5.3965		1.16	1.499
260.734	255.394	223.154	234.866	205.458	162.823		34.2005	32.2418	32.7229	29.1486	22.0968	13.2452		1.058	0.4671	1.0405	0.2343		0.726	0.5904	1.0716	0.7594		103.543	98.3753	70.8603	76.2024		13.8971	12.3448	21.2419	11.2883		8.3654	7.7667	4.3115	4.7656		1.14	1.4557
262.54	262.353	235.959	232.261	208.809	158.024		33.8538	30.3973	30.4993	19.0592	24.5338	14.4187		1.0288	0.5465	1.1467	0.62		0.9845	0.3115	1.134	0.4415		114.954	91.1131	106.437	96.2067		17.0875	15.9436	8.657	13.4854		8.0025	10.4039	10.1808	2.2999		0.9294	1.8819
299.543	255.908	242.049	239.063	210.775	166.036		31.1133	33.0843	29.3708	27.5174	25.1887	20.6653		1.1838	0.5673	1.2693	0.6079		0.992	0.4597	1.1608	0.4049		109.03	103.331	115.846	96.947		25.7772	13.0826	14.4938	12.6778		5.1052	8.1826	9.8491	6.2012		1.099	1.8825
282.67	252.705	236.48	235.736	219.692	176.975		28.7456	29.5832	27.5508	21.9431	23.4808	17.2039		1.2066	0.4708	1.1182	0.7813		1.2094	0.5307	1.2241	0.4809		122.696	92.4057	135.365	109.635		11.4654	15.6122	13.8122	11.8662		3.4144	7.1579	10.9869	6.4165		0.9465	3.0602
269.706	234.807	215.869	234.683	235.321	159.395		29.4262	36.0047	26.9147	26.3478	26.3055	14.6937		0.9419	0.4669	1.1922	0.8605		1.0759	0.1894	1.1558	0.6443		124.6	51.9522	135.992	114.887		8.0215	24.8969	19.7579	15.7117		8.4726	8.8395	13.7517	7.8852		0.8288	1.9961
268.204	238.02	242.501	241.226	214.499	148.436		34.9172	21.8471	25.2878	29.1939	19.3519	15.1872		1.159	0.5853	1.1293	0.7359		1.0232	0.5811	1.06	0.3156		126.876	115.701	143.97	104.304		10.9833	9.8172	18.9069	14.9415		9.0415	4.3095	13.251	11.7624		0.7616	2.0729
278.885	243.156	244.026	248.946	202.212	162.676		33.0559	27.914	26.2004	29.0375	22.7617	17.1199		1.0817	0.6175	0.916	0.7053		1.1495	0.6134	0.9736	0.2959		143.719	74.8596	123.639	113.76		15.4778	6.7157	15.7224	21.3725		7.7411	5.7204	11.0937	8.3647		0.8263	2.5213
284.486	232.883	246.844	262.918	213.638	171.08		30.6257	27.0045	23.9981	27.7899	19.8575	17.3123		1.0599	1.0659	0.9103	0.6828		1.2587	0.9721	1.0894	0.4318		171.295	68.1361	66.8558	73.407		15.6634	8.2452	10.3991	20.3231		10.2349	5.6018	8.9845	6.6126		0.8605	2.0118
264.272	239.139	255.625	263.431	223.513	171.364		31.6029	29.3077	26.846	31.5075	17.7035	11.1003		0.8546	0.7312	0.8262	0.7439		1.0904	0.6734	0.8599	0.5185		134.649	84.841	136.755	118.296		11.7915	11.4874	17.9224	24.0059		9.8478	2.053	13.2513	8.8584		0.9066	1.6079
274.979	245.726	258.649	263.587	217.863	176.169		34.2019	28.1525	27.9129	31.0387	17.8857	14.0579		1.09	0.6327	0.9176	0.6707		0.7322	0.664	1.1879	0.4742		95.3797	90.3058	167.638	115.819		2.0339	10.7978	19.8796	19.7065		11.3808	4.584	13.3468	10.0719		0.7742	2.2134
267.281	237.176	249.791	267.499	187.448	178.905		34.6997	26.9837	25.97	31.1648	21.0157	14.1017		0.8578	0.7078	0.9238	0.486		1.1286	0.7336	0.8632	0.5053		144.451	75.5694	111.564	108.8		16.8197	2.8849	20.3482	15.3289		14.6648	5.0097	14.7559	7.2956		0.6312	2.76
266.769	223.886	248.251	260.512	222.172	174.439		37.6738	28.5701	26.3181	33.4624	19.608	11.1414		0.8353	0.8749	0.6704	0.5813		1.0698	0.6994	0.8415	0.566		149.42	51.6137	141.165	117.06		18.6371	3.9994	29.7584	16.4965		11.9393	3.5154	9.1888	3.1082		0.985	1.7852
244.029	242.473	256.329	252.578	201.95	172.326		44.9874	30.6846	29.2093	37.7805	14.3353	10.3224		0.8947	0.7742	0.9273	0.5237		0.9863	0.5543	0.8795	0.5613		129.532	70.7542	120.678	112.987		20.349	9.5416	25.3774	19.0803		11.9688	4.6808	9.4595	9.3671		1.78	1.6653
264.296	247.953	258.256	255.945	203.681	185.438		38.8656	31.163	29.6263	33.9387	20.2435	17.1897		0.9688	0.5449	0.9552	0.5646		0.9198	0.5957	0.963	0.6686		154.202	83.608	154.861	110.191		26.6021	11.5318	22.442	16.62		11.6888	6.0718	7.9941	5.4818		1.25	1.585
258.368	247.817	227.133	252.356	205.704	186.794		35.1121	33.822	38.1293	26.2191	21.3127	8.4193		0.8759	0.7547	0.7247	0.5794		0.8737	0.2963	0.9022	0.8634		121.106	86.2683	116.485	90.8753		31.4877	11.7274	22.3517	15.7037		12.2207	6.545	8.8142	7.8995		1.1826	2.1912
239.558	268.141	253.216	219.474	201.514	180.088		37.1276	39.8373	33.2089	33.8918	22.1115	7.9048		0.7453	0.7466	1.0306	0.5037		0.9545	0.4831	0.7874	0.7736		108.794	72.2828	98.8711	75.416		20.4736	18.864	26.0641	15.7753		9.8692	12.1353	10.082	4.0395		1.2193	1.6102
245.198	260.767	224.845	242.075	192.792	148.201		40.6846	32.4042	22.934	35.4537	27.2154	12.3158		0.9192	0.7089	1.0114	0.4205		0.9177	0.5713	0.8823	0.5538		134.472	86.8271	87.9752	73.0218		18.8182	16.5265	29.5855	11.8795		9.943	8.6826	7.6652	2.3391		0.68	1.3295
255.157	254.299	237.904	238.118	195.44	175.656		38.3519	31.5493	33.5285	34.4317	23.6669	12.1166		0.9825	0.5487	1.2413	0.5016		0.8066	0.769	0.967	0.6064		108.387	93.0886	104.88	132.04		22.9078	12.5112	23.0063	10.1595		7.6871	6.4157	5.2621	3.0252		1.87	1.8204
248.908	254.37	239.822	244.824	203.415	177.724		28.4	33.6011	34.4132	28.6704	21.8151	10.2158		0.9804	0.5305	1.1767	0.5807		0.8367	0.6118	0.9824	0.7404		91.1792	91.584	95.2259	90.6416		26.2179	13.8342	23.6131	19.1637		7.4022	7.677	7.2312	9.1179		1.1304	1.6697
234.492	264.116	247.448	221.451	205.421	168.459		35	36.5094	29.3034	32.3919	25.4614	7.8873		1.066	0.5458	0.9536	0.4875		0.9858	0.7379	0.9417	0.6865		82.6567	92.5939	114.997	53.7636		22.4997	17.3098	21.6811	10.0669		6.5309	9.6054	9.1381	2.576		1.345	1.2121
248.75	266.371	237.391	241.642	186.057	180.06		37.0891	34.2139	32.7312	27.9377	25.0639	12.0706		1.0976	0.7871	1.1874	0.3139		0.8711	0.8168	1.078	0.3577		111.251	126.617	118.498	60.5531		20.1016	18.2837	24.9556	10.1974		6.4398	8.1472	7.2362	4.4078		1.1159	1.8945
257.606	256.484	226.221	247.181	183.11	170.424		34.9971	32.1881	30.7493	27.6506	25.011	12.9851		1.0462	0.5134	1.0836	0.4491		0.8131	0.5122	1.0209	0.6139		116.832	122.754	98.9504	82.581		12.9783	14.6941	22.6037	5.8576		4.6509	8.6077	3.4033	5.7026		1.1885	1.9521
259.138	268.931	232.481	270.299	201.821	162.774		32.7328	32.4814	32.2321	32.4887	17.4139	14.3528		1.0479	0.4076	1.1335	0.5982		1.0168	0.7262	1.029	0.2653		81.7707	98.4043	57.7941	90.6907		20.63	11.3135	21.9193	9.4198		7.5966	7.2063	5.5339	6.1673		0.9927	2.1539
267.74	260.611	262.731	249.931	207.368	165.386		33.4811	33.7018	28.8509	29.5013	22.7209	21.2331		1.1477	0.5265	0.9356	0.6078		1.0159	0.6074	1.108	0.4914		70.5122	93.4624	127.833	83.6108		14.5322	16.0203	15.9897	12.5572		6.5439	6.6904	9.6946	7.8231		1.1125	2.3896
281.961	262.111	254.422	264.84	209.752	179.81		30.7326	37.589	25.7611	26.0262	21.6335	15.0756		1.1854	0.6045	0.9422	0.6624		1.2468	0.4987	1.2236	0.4428		110.68	113.293	131.792	37.8917		28.5378	16.606	17.4611	12.4562		6.1993	11.248	9.8963	8.3525		1.0641	2.1028
268.357	256.221	246.297	262.473	227.166	162.148		30.0232	30.6194	24.9705	23.5602	20.2615	13.342		1.0801	0.5466	1.1579	0.7612		1.1339	0.4314	1.1065	0.501		120.582	108.192	153.845	98.5416		13.2532	14.5136	15.5959	3.7929		7.2303	6.4824	10.9963	7.1099		0.8828	1.6592
264.593	250.839	251.856	223.617	215.266	154.285		32.8805	30.0535	28.5537	27.9848	19.2084	14.5945		1.0472	0.3605	0.7584	0.666		1.0381	0.4961	1.023	0.3906		126.384	91.9261	96.6876	100.591		14.4015	7.2738	20.1055	7.3712		9.1303	3.2944	13.936	8.2421		0.7329	2.2565
274.545	265.699	256.807	255.547	209.909	156.34		33.9206	27.8049	28.763	30.1466	17.785	18.8522		1.1234	0.6388	0.8722	0.6625		1.115	0.2637	1.1124	0.3302		164.11	79.934	142.987	104.749		10.791	17.6408	18.4485	12.9106		9.386	2.9497	11.4629	10.5301		0.9172	2.3629
285.152	237.722	255.146	236.468	211.47	170.132		27.5564	28.9318	23.172	25.5554	19.4153	17.2777		1.1439	0.6592	0.9455	0.7521		1.1616	0.6002	1.1184	0.4868		137.293	79.2334	111.536	123.803		14.1841	7.7486	17.0797	13.7951		12.1391	5.9453	12.235	8.7262		0.8336	1.9628
272.472	239.972	241.225	244.788	228.034	168.984		27.8895	28.6162	26.9522	18.692	19.8915	14.6985		0.905	0.7463	0.6201	0.8035		1.0658	0.8394	0.6937	0.6798		127.066	77.9846	172.206	126.953		15.3308	8.5268	11.2297	16.3878		12.4693	3.7611	13.2346	9.307		0.9119	1.9731
283.173	258.152	253.496	255.39	224.22	166.391		32.2814	27.8215	28.6683	27.8923	17.8196	12.3958		1.0895	0.8258	0.9718	0.6423		0.777	0.6326	0.9522	0.3328		142.396	87.1312	126.277	109.183		12.1357	11.1416	15.3391	25.2686		10.6042	1.2513	13.3004	7.6398		0.9195	2.2412
272.242	241.044	245.433	224.249	215.226	172.198		34.1275	24.7724	28.596	30.4347	17.5107	15.2067		0.9514	0.5399	0.9995	0.6768		0.9578	0.7018	0.9123	0.2111		152.037	85.3063	157.905	79.5117		5.3529	9.0905	18.7185	21.3459		11.3399	1.9515	11.0504	8.0972		0.9342	1.8239
276.395	226.19	232.911	234.963	208.38	172.892		33.8154	25.8194	32.1834	31.1883	20.1247	13.9829		0.8899	0.6917	1.0951	0.676		1.1084	0.7686	0.9076	0.4654		135.203	69.1556	112.585	123.025		10.204	5.5127	17.9297	18.6442		13.3901	5.7959	12.5428	5.1834		0.6857	2.3564
271.663	236.146	225.494	246.398	214.785	174.287		35.5984	30.8282	30.5037	34.6979	20.8261	9.6163		0.9091	0.813	1.2154	0.6754		0.7505	0.679	0.9884	0.5343		81.8279	58.576	70.062	114.382		18.0888	3.5406	14.1788	15.8889		11.9564	5.7705	11.565	5.0262		0.7892	1.4887
245.255	244.96	235.804	229.334	211.665	181.562		35.9965	30.4963	30.2464	34.6415	21.1154	15.8917		1.0957	0.7339	0.9062	0.5202		0.7877	0.4549	1.0453	0.5693		131.284	78.4555	146.88	109.553		17.9445	10.4135	15.1541	19.2362		10.7163	9.6146	11.705	5.6969		0.9291	1.5292
260.236	242.475	238.972	248.196	210.79	191.809		35.1158	29.9027	35.7311	32.0639	23.1561	10.3001		0.9203	0.4315	1.1976	0.6753		0.8065	0.4929	0.8518	0.7157		123.915	125.731	85.1185	63.9486		19.0277	11.303	20.7284	21.4773		10.0131	8.2175	7.537	3.4449		1.43	1.4063
246.827	231.55	213.06	250.392	209.241	176.452		36.0017	32.4595	34.1316	29.6984	22.0949	9.0198		0.7656	0.8737	1.1762	0.4003		1.2391	0.7973	0.8287	0.6571		144.507	79.3632	88.3738	82.7981		23.7264	9.6689	20.982	15.7176		10.4288	6.2715	14.6921	4.6143		0.58	1.7577
247.214	231.813	234.7	275.766	199.729	167.979		42.3866	32.015	28.7469	36.3519	22.7825	11.9405		0.8579	0.5933	1.2144	0.4487		0.8421	0.4458	0.9288	0.5894		82.2144	37.4251	122.587	88.1453		20.6715	5.6517	23.3037	9.4521		6.0731	7.0074	12.9186	5.4831		1.2956	1.8001
255.185	250.042	253.691	259.643	195.492	181.411		40.1053	32.4417	30.0374	36.6617	26.6104	15.2256		0.9789	0.5749	1.0901	0.4882		0.6358	0.4635	1.1905	0.5837		104.084	76.5674	99.1724	131.654		19.8992	11.9154	29.8806	13.235		8.0818	10.7357	6.1801	1.1708		1.0602	1.3498
253.665	250.753	244.967	252.834	202.191	182.83		37.0639	35.1412	32.7748	33.9871	24.3727	7.8822		0.9241	0.4786	0.8387	0.5922		0.9721	0.5153	0.8426	0.7818		94.8949	87.1215	111.451	82.9616		21.3643	12.3381	24.3472	16.2323		6.1435	7.4063	8.8011	2.0197		1.0351	1.1464
241.753	256.392	255.405	268.09	186.023	178.433		36.012	38.269	27.0286	30.6918	18.9836	6.0077		0.805	0.4905	1.0785	0.5057		0.9991	0.1826	0.625	0.7625		107.997	92.1069	124.853	66.5347		29.2083	14.5987	21.1262	9.0863		7.1024	5.508	7.6763	5.9767		1.3215	1.8425
231.63	272.793	265.721	254.634	191.407	168.272		38.2221	33.0079	20.878	31.0018	22.6751	9.8348		0.9793	0.5786	0.8451	0.3511		1.0856	0.544	0.995	0.6586		107.137	107.974	104.82	60.9315		25.2556	20.862	21.63	14.1383		6.6575	8.1848	5.1461	5.5227		0.7354	1.8755
252.755	259.624	250.777	261.466	182.532	150.423		38.8806	29.4525	28.2237	32.8836	23.8765	12.7052		1.0037	0.5368	0.8506	0.4979		1.1487	0.5881	1.0029	0.705		90.0282	137.065	84.7508	90.112		20.8126	20.6823	27.0034	3.104		6.5924	8.468	7.6307	6.7815		1.0713	2.2136
270.136	251.632	246.604	236.265	193.268	165.871		32.858	34.6716	26.7322	35.059	22.0058	12.1625		1.011	0.3368	0.9535	0.5726		1.0609	1.0425	1.1617	0.6231		69.7725	96.2417	114.837	91.5472		30.8386	12.946	25.7612	9.2796		3.6537	4.1287	7.0562	6.4965		1.1759	2.4924
245.222	261.22	253.382	232.476	206.691	167.387		35.469	35.0644	29.054	24.3646	17.799	11.7187		1.2484	0.5526	0.8759	0.5686		1.0886	0.6551	1.3159	0.6159		111.388	91.0583	126.791	79.0955		23.4843	13.2344	22.3464	8.7633		7.7425	6.2309	9.002	6.3414		1.4683	2.1025
214.713	267.31	250.94	277.913	203.979	179.924		42.8732	33.464	27.4508	28.3704	19.2737	14.2921		1.2533	0.6263	0.6709	0.5709		1.2355	0.7945	1.1314	0.4566		119.295	117.421	123.062	52.8636		23.5376	18.4704	15.2004	11.8089		8.9763	4.823	8.9994	7.1865		1.049	1.9771
261.516	264.041	251.641	230.759	206.334	166.003		31.6325	26.1314	24.9233	25.677	18.6005	13.6927		1.0296	0.6441	0.9671	0.6946		1.1444	0.7531	1.0104	0.5859		115.153	118.42	146.037	88.8146		19.8381	17.3691	25.5295	7.7799		8.9131	4.288	8.8064	12.2895		0.7372	2.1893
261.356	252.486	224.477	236.172	211.032	159.37		32.1174	34.3505	25.3409	25.2273	24.4507	13.7522		1.0371	0.8717	0.9813	0.6197		1.1182	0.441	1.1007	0.4751		162.614	91.8399	139.847	95.8877		21.2823	14.1003	18.3974	6.2412		11.6792	2.093	12.0516	9.7388		1.3909	2.3968
266.548	259.44	233.82	245.808	209.677	156.755		39.8279	28.8201	28.8784	29.9356	17.3283	19.4515		1.1241	0.6611	1.009	0.63		1.1028	0.6845	1.1905	0.6906		130.838	96.9514	134.121	97.3998		11.9913	18.4437	29.631	3.0319		10.4222	4.491	10.2846	5.8459		1.0713	2.1421
295.078	251.215	239.715	248.681	214.502	168.32		32.5192	29.4239	27.5055	29.0955	16.5818	19.0839		1.1637	0.6673	1.0665	0.8396		1.0886	0.8092	1.1049	0.4387		122.497	101.966	163.618	144.212		14.2123	10.0038	15.3198	9.4505		10.4938	2.6351	10.3799	9.305		1.14	1.7714
276.707	245.87	237.159	284.161	227.418	169.406		28.0329	30.6055	21.7795	21.9538	18.9001	16.0207		1.0705	0.8564	1.0417	0.8009		1.1603	0.492	1.17	0.3384		133.814	97.518	150.07	133.87		14.1636	10.5377	15.6853	12.6289		12.7225	3.5665	15.3324	9.6253		1.4528	2.1007
266.338	264.109	228.546	253.197	231.107	164.546		30.5567	29.0883	28.6228	23.5855	20.6172	16.9686		1.0594	0.7257	1.3088	0.6951		0.9847	0.3902	1.0038	0.4319		165.169	93.6473	148.041	111.596		22.7513	6.5318	13.1191	13.0641		13.2884	5.2307	14.8466	8.374		1.005	2.1844
272.142	236.128	230.767	258.464	210.959	154.039		33.2404	25.715	29.4291	28.1812	19.2822	15.844		1.0157	0.7027	1.1225	0.6224		0.8342	0.6241	1.0708	0.5216		144.447	93.0602	110.506	105.677		13.789	16.9018	17.5522	14.4897		11.0892	4.7622	12.2353	8.6536		0.8537	2.4812
281.219	237.676	238.971	270.056	199.636	167.972		34.1496	27.935	34.7248	29.793	15.2658	16.2605		1.0504	0.7104	1.2926	0.7044		0.8899	0.2996	0.9053	0.5058		116.595	80.3538	159.627	121.616		9.0777	7.8318	16.3118	21.1256		12.0329	2.7009	9.9606	9.1848		0.6	1.6824
280.608	233.856	237.647	233.129	216.22	170.882		29.2097	30.1463	36.0537	29.696	21.2306	9.9965		0.9244	0.6948	1.1323	0.7407		0.9808	0.5484	1.2084	0.2314		135.174	66.445	163.633	126.778		7.8615	5.3964	17.7435	16.2634		12.3981	5.9431	12.1661	5.211		0.88	1.7408
274.847	242.135	228.816	255.709	220.31	174.073		27.3031	28.8964	30.1587	33.4611	21.3323	17.7494		1.1237	0.7731	1.1264	0.5824		0.7418	0.5268	0.9227	0.3834		143.53	75.6736	156.995	109.606		13.2754	9.3482	7.975	14.8055		6.5838	6.1904	12.4163	4.7884		0.7888	1.5572
261.212	242.437	241.981	258.489	212.259	188.927		34.7761	25.2458	32.047	31.8323	23.4792	8.557		0.8881	0.5606	1.0823	0.745		0.7442	0.6267	0.8331	0.5256		127.886	127.497	97.4922	65.7712		17.1433	10.8794	16.0605	17.6928		13.4886	7.3898	9.9467	4.5874		0.891	1.7352
262.813	232.648	243.967	248.164	218.302	177.458		34.978	30.39	33.9362	30.6592	27.8954	10.8561		0.8199	0.4894	0.9922	0.853		0.9763	0.624	0.9038	0.5634		65.5172	69.3247	124.396	110.184		15.2707	9.6177	19.402	22.5158		8.0584	10.7465	5.7177	2.0332		0.56	1.9611
255.049	218.039	248.622	245.448	215.676	172.971		36.35	31.1709	31.2033	35.4652	23.004	12.3694		0.8414	0.4972	0.8721	0.5096		0.9741	0.8292	1.2592	0.6315		164.874	50.6629	110.82	63.5747		9.5583	0.5784	20.5292	22.0365		7.3471	7.9996	10.1162	3.6938		0.7764	1.4872
278.821	246.442	266.102					42.096	31.408	35.7042					1.157	0.5577				0.9082	0.7016				101.611	58.6757				18.8899	7.6156				7.4866	6.4902				0.8682
241.664	248.948	253.376					37.8392	38.033	31.424					0.9298	0.464				1.0389	0.7711				109.734	87.3002				18.8389	11.0061				7.5229	8.3002				0.9862
239.488	249.194	246.008					35.6151	36.9186	28.821					0.6853	0.4587				1.0146	0.7125				115.347	85.7283				19.4854	12.0505				4.208	8.8327				0.3
239.147	283.257	259.601					38.1903	31.7413	28.4937					0.8581	0.571				1.1457	0.3926				99.2792	84.0249				22.8664	14.3755				6.369	7.1141				0.67

## Sheet: Supplementary Fig. 3
Supplementary Fig. 3c												Supplementary Fig. 3d												Supplementary Fig. 3f										Supplementary Fig. 3h														Supplementary Fig. 3i
Oc.S						Oc.N						BMD						BV/TV						CRP mRNA					Serum CRP					Oc.S							Oc.N							BMD
NI	BL	Veh	IgG	Anti-CRP		NI	BL	Veh	IgG	Anti-CRP		NI	BL	Veh	IgG	Anti-CRP		NI	BL	Veh	IgG	Anti-CRP		Veh	LNPs	LNPs-CRP siRNA	LNPs-NC siRNA		Veh	LNPs	LNPs-CRP siRNA	LNPs-NC siRNA		NI	BL	Veh	LNPs	LNPs-CRP siRNA	LNPs-NC siRNA		NI	BL	Veh	LNPs	LNPs-CRP siRNA	LNPs-NC siRNA		NI	BL
5.272	6.7084	8.5899	7.4233	7.5458		1.6626	1.7307	2.7996	2.6775	2.4658		313.395	295.962	205.945	189.237	217.606		37.5294	36.3305	25.9636	20.9807	31.9103		0.9223	1.0751	0.241	0.8512		0.7375	0.8213	0.341	0.9052		4.9165	6.5256	8.3277	8.5151	6.9037	8.4471		1.5476	1.8457	2.9426	2.9001	1.9073	3.1318		272.031	205.804
4.6256	6.6166	8.8634	8.4161	7.5264		1.6324	1.4644	2.9068	2.4975	2.3676		303.552	290.655	188.444	186.81	210.637		35.5333	34.4348	22.4878	17.2979	28.1779		1.0856	1.0722	0.2763	0.8546		0.8598	1.0068	0.4038	0.9961		4.8647	6.7197	7.1283	8.2498	7.2808	7.4714		1.6524	1.8397	2.7567	3.1945	2.1221	2.6093		242.821	236.411
4.3547	6.4119	8.1794	8.5397	6.8634		1.528	1.7069	2.8402	2.6489	2.1271		291.801	248.788	171.182	175.055	191.55		32.4041	29.8219	16.3814	19.8663	32.2506		1.1276	1.2358	0.2635	0.8471		0.9832	1.17	0.3502	0.9664		4.0824	6.5598	7.9934	7.564	7.0342	8.5473		1.5746	1.929	3.1776	3.1936	2.2775	2.7286		282.038	248.492
4.6913	5.7836	8.4905	8.2847	7.9235		1.4347	1.767	2.6811	2.7732	2.4588		300.27	249.039	167.869	142.305	214.129		37.1726	36.2456	22.4209	21.4223	33.3673		1.0918	1.2108	0.2192	0.923		1.0137	0.9409	0.3648	0.8461		4.8825	6.0188	8.3333	8.5134	6.6674	8.8656		1.5759	1.9026	2.839	2.8193	2.248	2.8749		291.5	244.874
4.2207	6.3607	8.1418	8.7655	6.7754		1.477	1.7747	2.5699	2.8012	2.3182		270.765	266.945	198.861	180.068	222.607		38.2747	30.5537	19.8264	21.8363	28.3808		0.7941	0.9601	0.2991	0.8269		1.0744	1.0596	0.4395	1.0332		5.0028	6.9746	8.4773	8.6817	7.3248	8.9802		1.2341	1.6642	2.5601	3.373	2.4288	2.8371		298.514	249.225
4.8056	6.0763	8.8718	8.6963	6.8819		1.4056	1.9181	2.8377	2.9586	2.2067		274.162	273.082	155.387	156.268	227.031		39.4901	28.9095	24.9701	22.9367	22.4159		1.1474	1.0596	0.2956	0.9632		1.1848	1.0802	0.4813	1.0472		5.0676	5.67	9.6248	8.9189	7.4171	9.7451		1.4709	1.6564	2.668	2.7515	2.3663	2.8023		343.749	265.921
5.1391	6.4374	8.0363	8.6889	7.0346		1.1712	1.7885	2.4391	3.2469	1.9933		324.057	214.52	159.131	178.637	251.072		46.17	30.5367	18.264	24.3868	29.0309		0.8948	0.7814	0.3365	1.0479		1.0768	1.1254	0.512	1.1153		5.3409	5.7015	8.5719	9.9528	7.697	9.3173		1.2383	1.8194	2.6914	2.8175	2.3376	2.9608		308.569	254.221
5.1761	6.2925	7.6633	8.9829	6.951		1.4647	1.8463	2.4819	2.8669	2.1454		275.663	232.404	170.293	167.977	258.061		40.567	34.5887	17.724	22.7344	27.6396		0.8962	1.0824	0.4106	1.2776		0.9854	1.2702	0.4606	1.3055		5.4771	6.0118	9.4977	9.1031	8.6057	9.0237		1.4263	1.4847	2.4903	2.9153	2.4457	3.0896		297.36	260.342
5.9601	6.043	7.9232	9.6499	6.3987		1.2362	2.0726	2.5592	2.8537	2.0444		250.009	217.318	161.783	156.677	228.796		38.9018	28.6811	22.7939	22.4592	31.47		0.9583	0.9362	0.3315	1.0442		1.1403	1.2055	0.55	1.1454		5.1822	5.1774	7.8375	8.7955	7.7822	9.4518		1.3927	1.7719	2.3465	2.584	2.6291	3.3805		303.33	302.278
[truncated: 10 more columns]

## Sheet: Supplementary Fig. 4
Supplementary Fig. 4c																				Supplementary Fig. 4d																				Supplementary Fig. 4g
Oc.S										Oc.N										BMD										BV/TV										Oc.S							Oc.N
CRPH						CRPL				CRPH						CRPL				CRPH						CRPL				CRPH						CRPL
NI	BL	Veh	LEF	LNPs-siRNA	LEF + LNPs-siRNA	BL	Veh	LEF		NI	BL	Veh	LEF	LNPs-siRNA	LEF + LNPs-siRNA	BL	Veh	LEF		NI	BL	Veh	LEF	LNPs-siRNA	LEF + LNPs-siRNA	BL	Veh	LEF		NI	BL	Veh	LEF	LNPs-siRNA	LEF + LNPs-siRNA	BL	Veh	LEF		NI	BL	Veh	IgG	Anti-CRP	LEF		NI	BL	Veh
4.6616	5.7745	7.7858	8.0575	6.6359	4.87	6.085	8.8141	4.7602		1.5486	1.6593	3.0441	2.3022	1.8938	1.6909	1.554	2.5363	1.4002		277.344	275.938	162.852	180.033	211.621	264.867	264.704	185.051	248.982		41.4142	30.2793	19.9601	22.1246	31.7203	32.8537	37.191	21.0856	35.7773		4.2658	5.9379	8.9426	9.6706	6.7909	6.1941		1.4354	1.6873	2.7671
4.2029	5.0979	8.2622	8.4881	6.9743	5.24	5.7932	8.8549	4.2046		1.4827	1.4623	2.8689	2.4221	2.2682	1.6258	1.4338	2.656	1.39		327.979	268.436	158.32	176.802	191.362	230.371	269.081	193.438	246.126		42.6229	28.0053	18.79	23.5101	30.7913	31.9441	33.9205	20.3602	33.5045		3.6695	4.9198	8.9536	9.2959	6.3027	6.1596		1.5907	1.7875	2.6628
4.7211	5.8199	7.9907	7.7282	6.1779	5.1048	5.6688	9.4336	4.8445		1.4966	1.7438	2.5977	2.1043	2.465	1.3702	1.53	2.6564	1.1201		304.8	284.152	144.213	163.358	220.938	264.858	245.753	181.326	230.888		39.9228	29.5316	16.6545	23.5284	28.0498	28.3453	37.3521	18.731	34.6622		4.3695	5.8466	8.5853	8.6382	7.1275	6.6026		1.5929	1.8272	2.9536
4.9118	6.1482	7.5244	7.839	6.7425	4.6581	5.8046	7.4824	5.0196		1.3991	1.7923	2.8316	2.4577	2.408	1.4079	1.6271	2.3953	1.3585		251.672	265.868	160.534	177.268	226.965	261.017	240.809	150.375	245.319		38.4459	31.3546	20.111	20.4701	32.7875	33.5963	35.9303	18.4742	30.5594		4.4892	5.9761	9.0699	7.3636	7.1208	6.5346		1.2934	1.4589	2.9334
4.946	6.5029	8.3202	7.7121	6.9845	5.2745	5.474	7.5948	5.1151		1.4305	1.847	2.8854	2.4766	2.1219	1.7087	1.6384	2.6504	1.4383		294.37	242.201	167.021	184.69	230.839	277.427	271.157	185.595	254.715		40.7135	31.8155	20.157	23.2592	27.7356	33.6057	38.2959	21.5208	30.9082		4.6216	6.0409	8.1101	8.981	7.6356	6.2751		1.2901	1.7177	2.7998
5.4741	6.4558	8.4164	7.5382	7.5212	5.3283	5.6037	7.3229	5.6458		1.6866	2.0206	2.7996	2.5946	2.0274	1.4486	1.6998	2.7252	1.4619		327.423	244.595	168.232	186.178	247.662	244.612	274.252	144.964	256.691		37.5429	31.851	21.5774	24.2774	28.3606	34.0015	32.0651	21.6181	30.797		5.1291	5.4739	8.0613	8.6209	7.2652	6.247		1.3715	1.5831	2.7627
5.1324	6.2957	8.7454	6.8632	7.1176	5.4857	6.3344	7.5243	5.3206		1.3803	1.8887	2.5198	2.7713	2.1402	1.6289	1.8086	2.7163	1.5595		275.894	257.534	188.102	203.024	235.726	237.135	282.886	173.323	274.328		37.0902	38.137	21.2446	24.2102	27.5661	35.5355	34.4192	22.4802	38.171		4.8015	5.6851	7.7776	8.8016	7.6883	5.4553		1.2801	1.4693	2.2567
5.039	6.7154	9.7515	6.7956	7.5387	6.032	5.4095	9.1871	5.1461		1.2596	1.8703	2.225	2.3595	2.1262	1.4342	1.7022	2.8693	1.6549		256.75	246.338	195.395	216.649	235.17	239.028	310.887	178.858	294.726		34.1866	33.8373	21.0233	25.9072	28.8635	36.7403	32.3026	25.2029	29.5766		4.5967	5.2793	7.8765	9.0727	7.8965	5.9213		1.5112	1.514	2.5687
5.2743	7.0281	8.862	6.516	7.745	5.6227	5.2471	7.6139	5.4591		1.322	1.9872	2.5629	2.675	2.4533	1.3306	1.6625	3.1376	1.526		295.027	225.573	171.931	190.474	247.912	271.553	289.312	159.285	262.094		44.026	32.7224	24.1404	29.0376	26.6571	34.8672	31.6512	23.0581	28.5367		4.6027	5.2528	7.4066	7.9336	6.9636	5.4811		1.2181	1.391	2.6522
[truncated: 15 more columns]

[truncated: 6 more sheets: Supplementary Fig. 5, Supplementary Fig. 6, Supplementary Fig. 7, Supplementary Fig. 8, Supplementary Fig. 9, Supplementary Fig. 10]
